# Supplementary material for: Post-click labeling enables highly accurate single cell analyses of glucose uptake ex vivo and in vivo
Source: Commun Biol. 2024 Apr 16;7:459. doi: 10.1038/s42003-024-06164-y (PMC11021395; doi:10.1038/s42003-024-06164-y)
Supplement: Supplementary file 4 — Supplementary Data 1 [file 42003_2024_6164_MOESM4_ESM.xlsx]

## Sheet: 2
			MW	clogP
		2DG	164.16	-2.4515
		18F-FDG	181.15	-2.0085
		3-OPG	218.21	-1.12385
		GAz4	396.25	0.122855
		Glc-SiR-CO2H	633.77	-3.2346
		Glu-1-O-DCSN	523.63	3.894
		2NBDG	342.26	0.211198
		D-Glucose	180.16	-2.21345
		Cy3-Glc-alpha	780	2.392
		GB2-Cy3	717.93	3.09
		AG2	531.61	1.614
		CyNE 2-DG	935.28	9.4989
		Glu-1N-Cy3	618.79	6.6
		Glu-1N-Cy5	644.83	7.20455
		CDr17	658.86	4.8059
		Cy5.5-2DG	1089.2	-7.4251
		6AzGlc/6AzGal/6AzFuc	205.17	-0.78515
		AzGlu2	324.29	0.2304
		4AzGlc/4AzGal	205.17	-1.68995
		2AzGlc/2AzGal	205.17	-1.2745
		1AzGlc/1AzGal/1AzMan	205.17	-0.90155
		3AzGlc	205.17	-0.85905

## Sheet: 3b-noazide
TIME	FSC-A	FSC-H	FSC-W	BSC-A	FL1-A-Compensated	FL2-A-Compensated	FL3-A-Compensated	FL4-A-Compensated	FL5-A-Compensated	FL6-A-Compensated	FL7-A-Compensated	FL8-A-Compensated	FL9-A-Compensated	FL10-A-Compensated	FL11-A-Compensated	FL12-A-Compensated	Index
0.000171429	304023	126529	339	109929	114.562	56.1974	402.45	11.9886	140.162	93.0331	140.722	101.689	548.909	39.0919	208.687	148.98
0.000342857	374885	182700	326	114699	275.398	24.508	176.968	101.807	173.326	110.094	116.833	137.109	415.147	-33.4589	38.0154	216.753
0.000411429	424493	191137	377	182798	263.188	115.27	607.819	225.07	69.0707	33.0755	50.9625	255.373	1033.1	47.6004	59.7659	248.073
0.00156571	323358	165040	331	163213	239.049	10.9858	93.8147	104.565	209.232	-100.052	155.674	164.994	727.336	-1.28291	380.213	333.498
0.00166857	440235	242664	350	117342	189.443	62.5087	368.962	67.2127	268.069	55.1946	234.817	242.898	729.666	-42.6752	-51.2132	207.949
0.00194286	498799	224932	380	201167	370.422	98.2532	459.37	101.232	108.649	173.134	65.1483	460.535	1051.4	39.2394	44.2088	70.3979
0.00373714	429378	172297	378	138487	266.373	87.0019	322.615	120.564	48.6916	24.0951	340.93	82.8288	766.31	-41.7462	293.816	104.122
0.00422857	387745	137254	372	131662	208.849	77.1368	67.021	120.387	201.358	267.583	122.599	139.763	659.431	-74.9249	155.704	88.8895
0.00728	600857	232164	381	192037	481.548	146.502	749.249	334.161	246.555	157.503	142.654	-42.4688	360.911	89.7595	147.83	89.1254
0.0123086	450275	220175	362	117108	20.2611	-8.99512	251.539	175.08	157.547	64.1603	128.173	-8.36103	475.96	109.106	83.8758	176.835
0.0150171	396272	144641	374	125267	359.318	43.6484	309.462	70.619	233.814	150.838	65.6054	354.422	838.419	78.9948	54.1477	-79.9386
0.0152343	481327	232320	360	221124	262.657	-11.1186	477.744	-3.65703	107.484	60.6949	129.913	107.425	1025.99	-52.6141	199.22	334.677
0.0153943	563846	196123	396	186104	382.897	-18.993	475.62	38.1481	245.36	57.9669	246.142	289.495	1057.28	50.5349	142.005	160.157
0.0173371	370936	158085	349	156262	333.616	31.3649	373.74	52.2159	144.114	-16.8695	65.0155	148.213	415.221	66.5196	46.0226	123.381
0.0183086	408871	166005	374	203377	184.297	103.473	294.804	128.188	99.1527	470.71	207.006	88.6093	1029.39	-76.0898	139.97	83.5366
0.0186286	346292	158502	340	79926.6	194.663	114.651	210.368	148.552	97.4569	94.6404	126.728	44.3415	878.071	87.1494	227.016	190.166
0.0225371	400543	166925	360	173360	215.308	50.9035	24.2278	57.377	173.945	-0.0442383	165.731	112.469	753.083	39.9324	17.5479	30.2
0.0232686	416063	227369	326	143800	150.602	49.945	196.58	134.219	190.402	42.9701	152.578	46.8041	833.258	-34.7418	113.058	116.804
0.0245829	410132	182439	365	112706	152.622	53.3071	167.044	217.151	72.0789	165.731	149.864	136.151	676.285	72.4623	171.644	95.481
0.0306971	503306	217184	373	126566	535.136	107.322	261.404	107.927	215.381	260.077	65.8708	90.8064	991.557	100.79	133.408	112.557
0.0313486	491115	223920	372	133916	385.817	108.929	348.317	-24.9799	-27.8111	179.74	-9.46699	23.4758	829.659	12.2688	69.7785	88.3881
0.0327314	622781	261668	394	179007	392.688	116.126	450.596	-20.2611	44.1351	39.9029	37.1012	131.476	751.918	-7.88916	177.587	104.491
0.0329257	452453	237401	361	174134	414.837	23.9624	375.613	59.1761	68.8643	221.958	257.585	272.611	1084.31	21.0427	92.8267	-7.34356
0.0333829	363466	168085	335	122959	341.962	53.9707	425.263	108.576	214.275	156.603	259.767	-69.4983	327.924	40.773	21.1606	63.0248
0.0375543	347284	168317	338	115873	193.012	119.178	233.622	104.388	367.709	202.685	131.742	163.475	419.556	-39.1509	127.863	-11.8706
0.0385029	352618	151418	353	130015	178.546	115.521	279.365	94.4045	65.7528	72.2706	118.47	193.071	450.361	-13.3747	57.9227	163.932
0.03928	432108	211123	362	119013	241.379	19.0962	342.065	146.385	137.581	135.561	-17.6363	65.7528	832.284	72.713	-20.792	277.315
0.0399314	357012	149138	372	139668	326.714	-36.1722	298.653	-12.4162	262.333	60.1936	249.843	247.144	424.997	34.5648	213.509	90.6148
0.0420457	454195	196815	376	151892	347.595	66.8588	853.15	221.678	259.974	142.359	127.185	-39.9472	288.64	51.5081	58.4978	202.67
0.0430857	424948	181780	385	156552	147.712	125.622	245.685	162.192	202.346	63.7916	189.694	124.87	732.91	109.49	245.331	56.0794
0.0444457	487894	240080	351	162321	334.043	51.803	370.909	192.407	139.778	75.9719	92.6497	220.439	700.852	62.4644	135.015	252.645
0.0454171	396369	163845	341	149139	200.68	35.4349	290.734	165.304	108.251	42.7047	-80.6759	-44.371	518.089	65.4432	193.587	137.36
0.04864	445410	213172	365	209314	306.394	72.9932	537.156	267.937	360.159	177.572	65.8413	155.748	905.174	28.6664	161.573	180.595
0.0521371	496891	216703	357	101472	334.972	23.52	264.486	183.825	345.781	9.18682	78.0216	18.2114	708.048	-88.9337	77.3138	-64.0128
0.0523429	444717	166973	390	205406	226.618	71.6513	585.243	37.5141	54.0739	-18.1524	113.206	138.259	1154.22	39.4163	102.117	180.994
0.0531314	268823	105897	344	113825	157.562	105.39	248.516	159.921	144.173	73.5683	65.974	67.021	634.687	-5.16113	278.627	56.1531
0.0552457	390300	214506	344	116168	191.448	55.2241	512.176	296.662	176.216	50.6086	96.8376	201.181	395.416	46.3617	196.241	248.324
0.0557029	307233	133158	329	112912	133.526	-30.3032	343.673	65.3989	154.333	37.868	72.1821	-8.71494	615.841	-47.6594	177.69	63.4524
0.0592229	443769	213746	369	209111	293.919	-13.5222	469.206	349.689	226.515	78.5672	216.797	45.3295	874.001	-54.5753	181.141	303.519
0.0625028	540084	221807	372	133623	321.082	70.4716	267.877	165.304	131.904	315.168	253.707	93.2248	1124.93	44.6364	67.5224	496.648
0.0641029	298879	174987	308	124264	164.375	15.3359	222.253	45.3	119.797	11.3692	153.61	182.704	795.994	-59.8249	180.138	208.038
0.0643543	504992	233286	401	182307	421.797	108.222	356.664	305.701	68.6136	107.455	255.933	74.0991	827.153	31.1143	33.3704	289.82
0.0644914	324030	130520	339	137089	142.123	101.306	509.61	293.801	154.392	40.9646	72.654	259.811	278.17	81.8113	-33.3114	230.865
0.06512	529248	247166	383	187084	257.26	64.7943	759.512	74.453	120.402	70.796	113.633	146.237	424.909	90.9097	331.566	42.6015
0.0664114	463278	236639	363	204905	472.922	164.611	429.244	150.381	265.312	177.233	71.1941	213.258	787.5	105.007	150.425	100.731
0.0666857	457317	216878	349	138308	204.971	47.0106	152.032	205.192	81.3247	160.423	207.035	311.32	220.425	48.3672	170.244	253.146
0.0668914	437558	203086	350	138417	345.545	39.9324	240.627	114.666	-14.2447	107.897	85.4979	110.699	749.765	-22.709	36.3344	68.0827
0.06904	406589	188257	339	171693	233.003	67.9058	204.912	36.7915	221.914	157.518	220.056	12.6227	717.058	7.24033	105.626	137.655
0.0692343	373367	141676	361	199940	87.8867	93.505	586.069	169.049	12.5047	72.4623	280.25	223.905	728.221	-72.2411	63.2755	208.937
0.0696114	286319	149541	305	148087	328.115	177.395	489.216	279.291	236.321	141.754	139.999	138.51	466.832	30.7898	-35.833	235.554
0.06984	426008	222393	347	100419	206.726	26.6167	336.255	148.611	279.055	189.62	133.408	209.631	620.928	59.2793	108.015	170.317
0.0705714	316166	146776	329	125175	163.46	-46.7451	123.189	114.577	163.284	199.618	183.928	180.699	372.206	39.0772	-22.9007	127.111
0.0716457	416789	185939	356	175074	249.931	6.75371	316.142	272.39	14.6871	118.544	244.033	283.14	740.165	1.00273	233.224	353.892
0.0730286	339092	170661	340	105752	123.808	10.278	68.2154	314.254	160.585	265.076	128.07	115.963	659.607	44.9756	185.462	252.247
0.0733943	398957	219388	350	107932	82.5781	55.5633	300.496	84.8195	125.076	161.234	263.056	173.989	412.964	87.6213	96.7491	36.1427
0.0744571	374989	174963	353	110508	153.595	20.5266	200.724	38.9002	83.2859	62.9068	171.718	112.277	724.461	-24.39	18.3589	313.06
0.0761486	354068	141701	353	150049	270.207	76.3405	269.647	103.001	132.862	329.782	144.217	191.434	244.785	-20.1137	212.83	168.017
0.0803771	380784	168730	368	185283	346.017	-17.3856	331.92	130.65	114.223	307.176	177.779	206.534	832.638	22.8122	68.3334	229.007
0.0844571	433068	203899	353	112821	195.194	150.351	331.64	266.373	132.848	121.685	83.5219	231.971	708.019	27.7964	113.368	37.7058
0.0851429	403462	159870	357	118645	248.059	9.65869	413.215	122.024	133.688	44.7839	54.0149	-8.1251	818.939	94.3455	190.254	206.696
0.0910286	459433	227769	354	133585	374.079	100.568	327.968	285.986	298.092	191.036	165.422	83.6988	357.239	130.459	44.1498	135.133
0.0917829	355458	191517	324	136417	52.0095	29.6102	413.849	386.156	66.7113	110.964	85.8223	24.3753	381.157	-20.6593	180.566	0.914258
0.0922971	407199	156668	375	155416	383.31	94.9059	431.618	54.2509	204.086	178.31	80.9856	190.092	691.444	38.4873	157.252	96.7491
0.0933029	492344	260746	348	154614	252.35	71.3711	340.03	91.1456	174.299	96.8966	85.8223	-78.8769	742.274	-30.8636	108.074	223.448
0.094	405854	229694	357	132648	178.236	121.788	594.533	223.33	-6.65049	56.566	162.767	77.8299	422.195	-101.32	220.749	203.01
0.0966286	385043	167892	343	138606	326.538	71.8135	392.939	100.097	212.771	145.603	195.976	310.877	743.041	85.3062	148.847	-0.796289
0.0992571	452265	226929	370	165682	41.8494	27.0001	443.769	37.2929	245.169	128.011	108.944	-27.9291	524.74	72.2116	219.776	4.5123
0.0994286	349997	156455	330	122915	200.812	67.9942	200.665	-23.2251	17.7396	155.173	77.2253	176.614	722.927	-65.4137	75.0134	173.488
0.10128	290686	150084	321	93634.3	182.1	-11.3102	307.338	4.48281	92.1778	82.0473	141.341	214.511	254.857	7.24033	83.2565	160.231
0.102583	277871	132268	317	141003	149.953	44.7691	528.972	161.47	282.358	131.329	117.467	92.2516	708.889	57.6867	127.967	132.214
0.106126	520004	236811	390	181968	280.146	24.4933	324.562	5.72149	75.2493	222.165	170.568	181.185	792.042	29.5954	52.2897	79.452
0.107726	306028	170252	316	108790	172.632	67.0652	44.312	40.537	26.5135	90.2461	49.8418	187.054	780.909	-13.7876	97.9288	59.9281
0.1104	463881	173337	374	151669	160.939	69.2034	297.34	118.529	-50.9035	152.416	141.504	218.301	862.086	-74.2023	49.6501	35.1105
0.111086	456241	229294	363	134249	166.675	73.465	466.449	29.6396	264.147	300.142	273.614	185.181	709.479	-67.8173	225.306	232.531
0.112183	288757	143423	324	153180	213.14	-9.15733	441.365	40.2126	192.127	-54.0002	185.491	107.027	466.33	11.3102	81.6049	136.401
0.112423	322827	134089	365	132346	167.884	9.0541	173.606	64.2045	163.18	164.965	142.949	218.227	898.258	-30.3032	201.284	263.911
0.113234	387461	133178	370	159941	127.539	10.8974	445.966	56.6103	105.715	64.057	23.1366	47.5414	713.151	-30.5392	218.729	250.226
0.11976	381626	158728	345	147330	342.065	93.7704	295.173	221.427	108.325	5.91318	165.112	86.8692	541.137	-28.0618	0.737305	72.8605
0.120103	326837	178518	317	130663	228.786	85.8223	422.358	259.988	282.683	109.431	275.811	-24.7144	618.156	140.648	196.875	304.993
0.121234	366992	169691	357	132512	192.584	60.2231	468.365	226.382	188.957	194.899	146.547	120.181	621.43	82.7993	163.962	152.814
0.12224	355815	161048	357	160476	299.582	44.4742	277.684	92.9741	177.985	-12.9176	181.657	42.7342	637.754	89.9659	-29.4627	42.8079
0.123097	457190	219549	382	193750	272.537	119.355	271.019	189.296	45.182	224.524	162.074	216.016	781.514	-20.8805	154.347	364.332
0.126834	521391	229293	395	187300	284.202	206.681	458.515	125.548	31.2027	261.699	338.777	32.2497	1065.52	61.2405	136.814	42.1148
0.129371	364387	152716	342	129013	139.645	-0.796289	286.723	202.538	-24.7734	233.962	230.629	17.828	464.782	78.1985	-52.8353	31.8073
0.130503	403885	208795	343	130816	296.102	83.5956	422.889	176.761	178.118	200.296	102.22	196.197	919.301	-27.9881	169.978	65.8266
0.131657	444173	199268	356	106625	321.583	-7.99238	378.355	278.332	12.6079	238.105	138.009	33.0607	812.421	21.6768	86.7955	151.074
0.132697	412800	163377	376	127754	172.691	99.5509	472.258	41.4365	22.3108	42.4688	-39.8587	327.039	760.987	25.4665	155.026	6.26709
0.134777	389844	174912	358	102857	129.058	80.9561	158.034	93.7262	79.334	84.5246	120.254	169.182	594.017	33.9603	-41.6872	156.928
0.136629	318728	162990	334	155875	261.08	127.981	149.496	152.725	107.661	253.441	270.355	56.5808	734.857	-25.5402	94.552	217.298
0.137246	460567	251677	347	118782	384.091	122.112	411.534	111.79	66.6671	63.2607	69.3066	31.8811	355.764	-9.09834	230.437	26.0711
0.137337	375463	144141	368	139824	390.005	93.6819	472.317	258.779	31.8221	153.227	181.687	136.637	577.295	63.4377	22.768	181.613
0.140583	481064	222594	343	157300	269.942	54.885	313.178	70.6338	105.803	72.6393	202.611	69.2772	776.323	-105.552	171.438	219.289
0.141554	487611	199342	368	151465	377.957	78.7147	400.725	56.1679	101.689	123.351	74.1728	86.766	528.854	-13.2125	252.837	120.829
0.143029	448453	207772	366	150039	298.255	-8.44951	251.834	264.397	55.9614	65.1335	30.2442	246.26	826.268	-32.0727	86.3236	148.832
0.14304	460221	223013	345	134200	128.217	74.2613	259.34	155.91	133.054	159.759	64.8828	192.407	960.089	54.2804	92.7382	105.936
0.144	412847	194206	349	123403	199.957	52.909	86.9282	85.6453	260.962	38.4873	50.5939	230.437	599.842	50.2105	186.597	-13.4042
0.144114	387040	164509	361	166779	212.123	54.0592	260.799	202.095	317.97	159.7	158.388	61.8599	441.616	26.8231	47.099	-45.2263
0.145611	569066	238645	384	212841	388.25	51.4344	538.173	304.448	109.564	363.742	203.467	377.146	1140.39	51.9357	176.997	48.1165
0.147954	517404	266741	362	164800	251.819	90.9981	561.87	220.852	286.222	180.256	260.46	110.08	440.628	41.6725	-18.8308	118.382
0.151531	433075	197707	356	126809	233.74	98.3712	252.601	88.0342	208.112	-4.79248	58.9844	31.8073	582.5	-0.589844	241.6	126.168
0.152309	349866	157679	347	218740	181.731	41.0384	248.914	186.538	29.9346	-50.5349	20.733	65.9003	498.079	-42.3803	56.3153	109.917
0.152846	380373	146415	360	151312	101.674	46.7894	520.935	180.359	155.026	82.5634	284.039	106.511	693.184	60.8719	50.933	164.507
0.154343	605133	246984	410	241161	73.7895	109.431	665.476	173.768	99.6689	160.865	236.734	171.807	1017.57	77.7414	306.203	142.433
0.156114	494273	231780	382	175837	306.203	104.107	313.473	127.657	123.528	170.155	67.7435	341.873	701.103	-27.9881	182.999	170.686
0.15664	457691	207836	358	124689	282.889	117.939	344.439	234.463	42.8669	240.73	86.3384	35.5528	750.62	14.3332	208.672	162.089
0.158983	363673	186349	331	125978	116.007	73.3618	405.591	54.826	143.435	128.748	139.97	-0.987988	646.13	37.3813	109.165	53.6315
0.159314	581698	222425	403	212358	553.819	76.1931	356.944	351.193	378.311	93.7557	346.828	167.958	514.55	117.88	30.952	167.884
0.160846	487773	214544	379	192644	260.608	106.54	480.959	249.017	158.535	93.8294	208.834	181.097	752.287	-1.74004	67.7141	151.708
0.16176	390871	165897	382	151665	164.198	79.8943	333.645	80.1745	134.042	97.7224	84.3919	127.451	478.039	116.435	117.364	48.4704
0.163657	424606	202326	345	100521	217.313	53.8085	472.155	117.998	293.418	74.9397	115.919	-55.6665	311.039	-25.7614	100.303	189.148
0.164057	515495	239568	376	172469	371.174	143.715	518.738	146.075	116.509	117.217	165.481	280.736	612.051	111.053	54.5753	54.7375
0.165806	292936	186712	310	129699	228.019	-14.8346	174.667	27.413	40.537	119.222	94.493	8.56748	456.362	-71.9462	93.623	19.3911
0.166389	418979	171684	389	173103	326.036	111.938	458.928	110.714	46.1405	210.958	270.34	169.875	767.225	-28.342	44.0318	100.907
0.168194	448756	215468	338	104360	317.852	128.35	315.95	281.149	147.726	226.043	166.513	98.5039	542.937	-6.34082	36.998	226.972
0.168549	381672	163047	348	100837	41.2743	62.9068	329.428	128.615	124.162	109.932	-23.8002	95.422	569.111	49.6943	76.3848	12.431
0.168686	276274	142404	330	132892	21.9127	84.9817	394.089	121.714	-45.7719	48.8538	-2.55107	147.933	746.831	53.6905	40.8319	27.2655
0.169131	358358	173927	342	158424	133.069	100.554	266.27	-17.7838	97.1915	1.65156	268.32	180.183	699.614	-22.0454	352.122	153.595
0.169314	426091	183167	342	145423	199.692	55.7107	480.516	161.529	80.5137	-33.9308	237.884	117.099	431.618	20.1284	211.105	189.428
0.170571	428759	183850	338	108691	229.744	85.1882	124.767	66.0035	25.4223	-21.4113	-31.5271	269.677	318.707	-21.8095	-47.3645	117.836
0.170903	386295	182643	349	183560	133.526	-42.2771	317.41	168.076	225.025	137.434	333.38	116.553	379.815	7.25508	155.394	247.528
0.17416	472422	192619	399	210009	245.301	101.601	450.714	362.238	446.866	58.5567	112.911	178.87	907.268	73.6567	65.7823	44.9756
0.17856	513888	210300	398	139204	132.582	72.3296	529.296	179.416	335.695	261.05	43.324	40.8909	633.315	-32.4414	258.145	348.598
0.181051	385412	144730	377	161435	239.049	-10.2928	396.051	174.771	197.303	287.342	154.819	230.275	1072.84	84.908	110.64	162.104
0.181577	360620	181722	349	110519	253.058	70.1177	221.811	135.148	52.7025	80.9856	212.993	145.352	904.319	3.86348	243.93	75.7359
0.184777	375768	166976	356	154564	267.833	130.09	584.063	135.782	188.19	63.7326	-2.96396	111.952	569.155	42.0706	53.838	233.888
0.186491	410668	175567	337	133416	138.761	-44.7839	173.37	50.6823	61.27	36.01	124.56	102.854	967.034	28.519	-171.689	207.227
0.188606	280725	119540	325	90570	104.343	103.768	221.855	18.5948	27.1918	114.061	118.116	90.8359	625.765	8.06611	73.642	217.77
0.191509	450099	208653	351	119232	263.056	152.032	914.966	506.219	224.716	203.953	392.556	291.471	678.704	79.2897	297.812	68.6726
0.192274	325995	142286	341	156589	296.721	9.79141	357.681	263.867	113.073	-22.7237	89.7595	196.742	473.969	-3.42109	268.055	-25.1716
0.192937	531124	206564	371	151545	191.891	88.2406	312.779	334.884	-16.4272	338.629	305.126	30.5834	946.242	-102.087	131.226	219.171
0.194766	425616	185435	366	151932	495.498	24.0066	599.326	127.701	9.20156	131.668	275.619	110.64	423.478	75.2198	247.1	411.195
0.201589	339433	185997	323	116854	283.7	103.296	284.954	114.666	124.177	87.1347	106.526	33.3262	681.874	-20.4971	53.6463	140.663
0.202114	313474	166667	326	116828	170.539	27.7669	203.747	112.808	111.82	-4.42383	38.3251	50.7266	261.596	76.1931	115.683	-32.4562
0.203269	455760	175665	379	183270	276.253	65.0155	568.624	221.118	131.919	117.969	253.825	118.883	654.741	-11.7526	132.538	176.201
0.203497	390359	167279	360	180650	210.795	143.568	315.006	189.841	8.61172	354.334	159.155	348.76	487.108	59.7659	85.8223	288.714
0.207314	553507	207911	395	243219	230.378	7.41728	278.568	150.278	8.27256	161.057	393.662	233.091	840.483	53.2482	61.7861	121.876
0.207406	329991	139162	336	122853	205.044	22.9007	224.391	67.5666	-38.0302	170.391	112.247	170.893	369.596	-3.71602	197.952	101.674
0.2104	435138	209987	364	136076	537.554	57.5098	232.885	48.1165	44.8724	23.7265	183.058	-3.27363	1276.38	-24.3605	170.155	0.825781
0.2124	264910	115041	317	138677	121.67	84.038	316.952	200.591	282.329	267.745	59.4268	81.9735	1014.4	-4.42383	231.337	210.353
0.212937	304699	131609	330	128861	106.201	127.067	607.878	463.971	290.837	273.053	183.869	99.9343	804.252	65.6054	170.45	47.0843
0.214103	354050	186411	338	128615	186.273	42.631	260.844	41.5987	48.5441	51.8473	142.683	121.183	776.234	-22.6648	176.761	261.05
0.218823	262399	107406	323	76003.5	80.0565	45.7276	227.399	100.023	126.61	52.4961	-24.5965	249.637	702.946	9.93887	99.0348	-30.7898
0.219509	499570	209302	386	227567	444.226	125.239	680.193	270.134	44.1056	154.465	50.6971	110.964	780.924	86.8692	112.041	131.727
0.221211	357616	166812	342	118390	177.204	95.5989	255.933	199.603	41.7315	114.666	33.3999	32.5741	648.99	-2.59531	140.442	87.2821
0.224069	372482	138739	375	176374	142.713	89.3318	371.498	41.407	338.659	233.947	47.8658	139.336	633.315	54.3541	58.2618	335.931
0.227394	512538	218534	381	177488	206.327	6.7832	344.336	314.224	206.254	120.623	127.391	257.187	909.79	-150.558	213.509	308.37
0.228297	272891	146321	305	138246	124.251	18.0787	440.274	139.911	318.265	3.14092	254.65	155.94	655.936	16.0732	29.5659	-33.6948
0.228537	425863	231766	341	97513.7	311.143	26.3808	179.563	139.896	306.63	197.745	183.279	213.892	393.824	66.3574	1.99072	-52.2749
0.228983	332835	149211	358	138223	171.202	109.755	574.021	59.7364	90.3051	177.985	3.78975	285.543	1212.7	-28.7254	24.5965	151.899
0.2308	327681	163481	325	110289	123.425	70.1619	149.673	18.4179	240.686	138.466	35.2137	137.581	413.2	-119.591	183.707	350.013
0.231074	387421	174143	358	119229	157.002	116.774	174.667	357.106	76.1488	21.6768	100.731	111.525	633.787	-21.6178	183.781	162.517
0.231269	351146	173895	348	108692	172.072	140.427	265.636	133.85	108.354	98.2385	34.8155	219.82	1014.09	-14.23	100.185	78.7736
0.231931	395958	214735	340	120845	146.252	121.965	337.833	249.474	215.957	-9.55547	151.575	134.514	909.775	129.441	111.068	25.5697
0.232331	556979	222664	405	193054	297.414	93.2838	645.584	464.841	144.777	175.832	390.241	249.843	609.279	58.1586	42.7932	209.984
0.232343	444909	226488	355	116152	220.262	144.187	197.627	152.534	109.903	60.1346	3.05244	193.646	572.768	-63.5262	119.266	249.917
0.232549	354384	143233	353	152539	299.95	103.237	415.501	145.765	-48.9275	329.31	196.683	86.2499	593.619	78.1101	18.4179	184.311
0.232549	491226	185493	386	151431	355.764	12.5784	300.865	155.498	132.464	175.331	224.716	-5.39707	802.055	50.3579	-7.07812	179.74
0.235189	546596	225299	373	130697	326.596	96.5132	415.914	82.8288	306.793	384.504	311.526	243.841	797.587	148.729	47.6299	193.483
0.235463	340329	139280	337	113809	35.4201	-31.9106	207.536	139.645	111.289	69.8522	178.339	223.757	657.071	-48.205	37.0717	76.547
0.236514	476828	178604	379	217886	285.647	50.3579	331.065	107.145	207.197	196.256	116.052	71.5923	574.699	-32.7068	61.211	102.397
0.23752	384468	153169	372	125726	291.619	26.1153	166.336	66.5786	148.331	72.6982	120.313	141.164	855.893	43.56	176.629	231.927
0.23776	275412	145434	315	107667	178.914	29.6102	247.616	141.253	211.606	46.5829	110.212	351.223	686.947	54.2509	67.6698	-14.9378
0.238423	544411	213377	403	201728	534.944	136.888	562.976	492.726	191.301	334.736	271.903	294.715	753.953	-32.987	188.322	131.314
0.241886	450564	217964	344	113339	292.076	40.6107	236.38	104.181	105.272	117.969	87.872	119.886	785.642	5.73623	224.096	116.037
0.242331	365995	166701	338	88027.9	150.941	16.5304	-14.3922	145.028	211.311	143.922	-32.2202	147.594	131.403	-106.334	84.1855	45.5949
0.242377	307576	131877	330	123715	185.86	67.2422	224.76	122.835	56.507	229.921	93.0331	50.3284	389.828	28.7991	184.135	234.094
0.243417	433526	171993	385	176159	295.866	40.419	327.098	251.775	283.877	98.1647	117.364	114.238	743.188	8.42002	20.8657	99.1085
0.246571	486264	194391	361	155440	277.61	74.9544	444.595	130.37	145.795	83.5514	113.692	133.998	581.925	-3.42109	55.7255	86.0877
0.248114	439602	202340	358	163470	289.082	44.1498	422.962	134.72	125.622	197.834	109.018	258.853	699.805	-44.4447	18.8897	132.759
0.249417	428267	206213	362	137640	96.6606	6.34082	62.4644	77.1958	210.088	117.217	355.042	218.935	514.742	65.6054	168.563	44.5185
0.250446	411371	163922	354	158646	194.221	85.6601	232	116.17	267.848	375.347	265.813	68.5841	633.138	-0.368652	238.725	175.449
0.250526	577393	228225	367	174814	203.186	60.341	577.472	-40.9204	43.6484	138.613	226.515	237.279	792.588	79.5257	75.382	172.986
0.254994	354286	146472	356	185452	292.371	137.802	622.034	495.085	348.008	169.167	412.802	286.812	1098.3	85.3357	176.496	-54.8555
0.259063	512372	226747	378	158852	339.19	91.0866	473.232	69.0265	91.6912	50.8445	289.23	157.695	641.204	2.52158	165.849	146.149
0.26288	423042	195021	351	241574	186.405	-12.7996	369.581	236.704	96.5574	100.318	208.215	94.0653	806.729	22.4288	-4.9252	-15.8815
0.264651	476326	223317	372	147497	320.86	81.5754	274.572	101.173	204.219	420.072	190.741	151.944	422.977	95.422	262.038	173.709
0.267154	366518	153496	351	109929	237.574	133.305	286.045	158.358	92.635	41.4513	204.233	267.406	832.329	79.8649	108.708	182.321
0.271131	383659	168314	356	128132	348.907	68.4219	347.477	192.495	285.204	161.765	38.9297	65.5464	904.938	29.6396	194.014	118.706
0.271189	412470	179297	352	137812	433.742	49.3847	512.972	164.581	191.095	-79.0833	86.3089	194.309	484.409	8.62646	130.37	136.711
0.274571	284849	121398	332	150695	208.672	88.2406	273.186	33.3409	147.225	-8.65596	84.6868	81.0298	643.431	-28.3567	290.321	304.492
0.275531	363966	151509	374	181847	333.129	34.6238	632.799	374.049	269.78	73.524	183.029	184.813	1191.91	50.5201	171.04	-24.3016
0.275726	267262	134895	313	103229	134.352	-2.6248	234.389	173.399	167.81	41.8347	84.1855	4.39434	453.339	45.0788	123.499	68.4071
0.276743	512785	219483	377	231176	580.244	87.9752	541.005	85.0997	122.525	42.0853	218.449	57.2738	813.439	72.7867	363.816	132.11
0.2792	542246	239168	378	236662	245.257	162.281	172.75	160.216	62.7741	226.913	212.005	254.636	810.431	124.929	219.614	116.774
0.282114	549670	238528	374	177067	394.635	29.9641	491.192	14.4364	83.8315	9.21631	202.007	154.347	921.616	2.53633	125.858	72.5803
0.282629	362303	206913	326	99866.3	167.737	30.7603	134.396	153.536	115.831	-131.977	66.9325	192.673	523.354	-44.8724	58.0259	329.369
0.283806	591042	258250	379	169970	462.644	84.2739	288.507	142.949	119.886	50.933	130.68	398.056	562.77	-12.3572	179.209	226.161
0.28384	358344	199941	327	121826	247.248	54.1034	201.358	165.849	159.567	205.959	138.923	106.26	899.527	-7.06338	40.2863	160.718
0.284491	310871	156116	327	145216	173.635	57.4655	286.413	93.505	252.497	186.538	110.404	125.696	956.491	8.56748	80.1745	354.894
0.2856	314446	163720	317	100095	44.194	29.5807	226.22	121.758	164.817	-43.6779	220.97	-51.0067	397.009	151.044	51.3901	45.0346
0.289029	307968	180973	307	113727	155.645	48.8833	203.998	174.918	86.7513	68.3187	69.4983	168.106	947.849	15.7931	75.677	3.71602
0.2956	322102	166579	315	107237	89.6857	39.49	110.522	158.299	84.2887	-28.2093	208.038	30.5981	588.325	-18.993	206.327	-6.34082
0.298	340245	156631	345	103905	260.431	89.5825	227.724	7.01914	34.3436	25.2158	369.758	142.315	530.196	-9.76191	40.6255	209.07
0.299909	394511	197034	352	137929	279.955	-27.0148	486.429	171.821	25.4223	195.577	178.59	170.509	1020.19	-2.19717	175.39	154.834
0.303486	434354	175726	363	194626	322.777	24.2131	192.673	142.595	94.0801	293.3	148.759	-53.4988	855.834	-73.5535	33.0902	229.331
0.303794	421898	212679	354	162215	212.58	6.82744	319.415	150.69	275.398	233.519	215.028	124.044	681.535	78.2133	-118.249	243.281
0.306811	354414	183276	344	99330.8	97.5602	19.052	56.1679	6.84219	114.12	62.1843	76.6355	-20.9837	604.236	19.7598	158.83	80.4842
0.308263	505442	210383	365	203671	293.61	14.4069	649.86	261.242	75.0429	411.283	257.157	177.469	969.025	89.553	77.2695	81.1625
0.308834	333899	121612	360	203744	161.19	140.339	205.28	297.724	310.848	-64.3372	143.494	198.099	1082.28	124.737	148.419	119.134
0.309771	454590	205868	373	161181	345.929	45.241	313.576	180.654	155.689	96.1445	258.735	68.2449	644.906	97.3979	154.524	-17.0023
0.310034	438938	233540	346	93883.7	312.912	6.28184	458.957	121.405	179.357	322.35	-19.3174	430.896	379.373	94.6994	234.227	139.085
0.313017	557630	256147	363	129097	302.87	-40.714	417.934	227.488	50.2252	232.767	88.9632	284.157	666.111	80.3662	63.8064	6.13438
0.313109	500341	235013	385	178322	311.32	96.115	620.191	238.459	226.367	214.143	225.969	81.9735	1225.87	89.73	20.7772	230.526
0.314549	389769	195590	332	125582	236.822	73.1406	332.288	83.861	184.946	132.125	4.71875	40.2421	369.434	8.13984	-129.559	177.337
0.318789	515615	225416	379	264304	97.8993	78.2575	634.524	18.0492	85.0112	169.27	339.603	311.497	909.819	74.394	153.861	195.312
0.319257	319253	159314	327	116378	260.873	41.7462	298.151	101.601	33.1492	218.493	208.569	215.337	323.382	73.6273	31.0258	46.1258
0.320891	346309	162553	332	102497	141.002	3.43584	130.827	94.4782	115.093	158.845	65.7381	66.7556	551.062	-52.3634	121.449	-38.5463
0.326069	579116	253058	394	206568	302.914	78.9064	353.257	142.639	171.644	313.001	288.552	167.236	96.4542	70.796	99.3887	28.7549
0.327326	428028	197138	371	148114	237.383	42.1443	368.151	-15.2769	178.501	-4.5123	260.18	139.896	848.476	61.8599	45.1673	57.8342
0.328731	358841	169441	350	123688	239.359	56.3743	412.301	178.03	28.1503	145.514	95.3188	-66.2689	808.145	117.349	267.332	62.6414
0.330606	446978	217467	367	154675	414.07	150.16	411.652	154.303	-24.3605	263.439	30.3917	85.7043	407.169	-48.8243	80.7054	204.779
0.334971	465802	200075	361	146585	637.533	152.578	755.324	158.285	161.883	226.22	313.06	463.765	660.787	38.9149	266.329	197.185
0.33512	361587	184136	332	131178	24.3458	0.648828	224.347	-43.0291	120.653	76.4732	-37.4551	94.3898	497.681	48.4557	80.9413	257.083
0.335177	517704	225523	391	144328	321.774	204.101	487.417	351.252	86.6628	104.609	173.974	133.482	961.519	-37.5878	244.107	148.714
0.335886	334100	184579	316	96896.5	350.633	-38.8707	287.048	-79.5847	13.124	123.528	104.786	63.187	623.185	-18.5948	152.534	114.091
0.336103	324290	156379	330	167845	309.078	129.81	480.442	217.962	209.763	165.127	50.5054	122.437	369.316	7.69746	131.388	389.975
0.339006	448674	193097	355	121803	312.396	117.88	385.168	102.073	126.639	25.7172	311.541	40.1389	842.96	92.2516	226.603	53.0417
0.342057	376399	163902	349	132172	188.499	36.3196	363.712	153.433	280.633	362.031	161.661	19.6271	735.226	-2.4626	211.724	163.991
0.343429	549440	263884	389	204386	401.58	27.8111	410.354	82.2832	298.387	267.111	144.305	220.336	697.933	61.2553	191.891	190.431
0.346103	503841	208800	369	125276	374.551	51.1247	310.995	71.9167	268.261	-28.9023	232.03	337.184	738.986	85.2472	89.8332	155.984
0.346971	374730	207757	355	241898	144.291	140.398	413.141	72.5655	26.4398	245.655	143.155	91.3373	625.131	14.9968	172.102	214.261
0.346994	458476	214567	373	149158	321.096	142.786	240.007	98.8136	252.143	134.086	108.649	26.4103	150.322	-0.176953	62.2875	327.068
0.347029	321320	129664	350	101459	200.753	8.75918	328.115	151.324	140.383	55.696	27.0296	290.292	510.023	-38.9444	22.5468	-8.93613
0.351886	351648	179287	342	168843	221.354	62.7446	543.217	104.859	166.587	-18.8897	218.139	-48.264	778.446	6.82744	170.332	53.5431
0.352171	402186	175000	349	168745	288.64	149.127	248.604	136.799	68.2744	14.7019	182.748	15.3507	579.934	13.36	-8.71494	258.057
0.353931	373331	154336	351	119559	120.623	70.3389	393.544	202.552	121.862	147.063	231.853	92.8119	1149.99	44.5037	-49.2372	76.5765
0.354823	373674	172850	346	154716	209.896	41.6135	771.516	409.956	276.474	105.228	131.668	14.4954	1114.47	-37.5583	324.444	-20.6888
0.358309	556094	278730	379	162850	322.954	91.8534	186.568	121.685	76.0751	71.5038	211.651	68.1269	615.281	-44.3857	31.2027	186.833
0.358971	577522	227823	392	213199	167.501	176.555	366.19	200.178	140.648	252.07	294.804	71.666	722.78	45.5802	213.096	131.506
0.359314	346881	153882	342	159628	229.552	65.7676	548.687	167.236	95.9381	263.424	80.9118	274.69	660.05	-1.97598	77.2695	232.177
0.362309	554808	234956	366	158123	280.515	153.374	361.117	35.8625	88.1669	129.574	67.5371	70.8255	983.402	123.292	-25.4075	236.055
0.362526	283457	137330	307	84145.1	201.225	69.8817	317.307	78.8621	24.685	278.229	140.132	155.733	738.706	55.5633	6.50303	8.15459
0.362994	358581	161347	353	171407	217.18	104.476	450.405	143.966	261.463	229.951	13.8318	202.597	682.213	-26.366	290.011	179.268
0.366709	464787	227681	366	170768	143.258	124.324	227.296	100.922	42.6015	-4.14365	214.836	-54.0444	632.888	55.873	164.611	78.6999
0.370297	359976	167054	363	135499	426.088	52.0979	267.627	40.6992	36.7915	246.333	113.678	184.326	638.992	-56.9937	67.3159	236.011
0.37048	423690	212041	358	182916	262.82	-25.0241	313.664	2.40361	101.188	176.113	215.927	117.512	487.24	-31.4534	154.996	129.058
0.371943	363531	191231	333	108463	244.313	66.9178	904.289	270.886	282.196	220.852	293.875	307.161	1106.93	84.4214	75.2493	20.7772
0.373234	507151	270574	379	189788	507	66.9473	409.602	255.358	127.952	274.381	124.383	145.411	658.752	-13.5074	190.593	22.0012
0.37416	437515	203987	379	142846	476.918	34.2257	321.273	74.0991	111.141	315.817	207.065	173.326	706.205	-14.4364	226.308	138.068
0.375509	324095	165505	319	120685	128.144	71.3121	169.801	45.6392	207.02	97.5012	92.5317	192.142	709.479	-1.68105	157.916	74.8364
0.377006	583573	265895	374	171348	395.741	95.1713	264.383	130.37	144.541	51.3164	217.284	105.302	466.05	67.2717	2.03496	74.2908
0.377143	407695	154923	357	199539	80.9266	-6.25234	233.313	355.838	265.533	200.562	99.1675	262.525	902.284	194.353	31.0995	11.7821
0.381589	316065	147371	346	160348	250.949	30.3622	371.764	43.3535	231.499	104.933	209.97	-4.60078	427.961	67.1685	132.405	177.661
0.382469	422100	195543	375	139829	132.051	20.9984	398.307	95.8644	172.721	117.099	265.798	186.302	505.452	-61.6092	-44.2678	-7.87441
0.38328	432812	179959	377	142107	232.679	63.2902	367.089	143.391	85.1734	244.608	-91.8387	102.574	480.811	23.0481	97.7076	-96.0855
0.38368	375231	146029	355	119107	107.499	13.9645	144.394	135.295	115.683	200.355	80.9561	-81.4574	551.298	106.054	143.73	171.541
0.386251	387533	177268	350	114428	245.876	141.105	235.082	113.294	260.445	32.8396	120.667	36.1722	900.411	68.2892	150.646	88.7567
0.386846	500983	200556	365	133290	388.574	102.264	227.812	93.8147	97.103	18.698	146.222	109.062	663.825	45.2705	104.388	56.5955
0.387326	290931	157693	320	104911	192.82	39.9914	185.285	105.125	32.117	315.965	136.858	68.5251	468.793	-14.6576	138.097	94.375
0.388457	420199	166155	374	183637	155.94	-19.922	292.784	143.76	85.0555	118.175	236.749	34.727	477.08	72.8605	254.473	123.69
0.389989	473546	176519	381	196719	292.99	54.5458	382.351	115.108	87.4443	234.787	155.719	30.2295	647.029	-33.3409	114.253	98.327
0.390937	450275	183712	370	143496	339.396	98.9758	488.464	167.545	156.987	292.002	151.973	196.846	988.121	2.30039	113.132	21.5145
0.391577	514104	246487	356	178808	223.934	60.5769	197.096	-7.44678	-0.560352	-72.8605	308.297	162.708	193.395	60.7244	197.008	103.975
0.392046	504056	247885	377	154576	278.745	27.6932	442.368	13.9498	81.2657	256.7	147.255	265.902	655.936	35.6708	-137.758	100.627
0.392411	389943	163565	354	139475	243.252	39.0477	604.251	30.9078	193.705	119.09	238.607	174.402	747.494	27.1918	186.346	81.6639
0.394891	331225	136484	345	191033	204.204	50.1662	263.94	148.95	166.705	-26.7642	70.4421	128.099	685.354	8.65596	221.103	24.3311
0.396171	405600	187370	335	113830	225.394	51.3754	237.855	63.5409	167.265	23.1661	214.585	370.54	695.957	15.218	213.435	163.667
0.397771	495865	206569	401	179601	247.321	30.4212	316.584	180.802	89.5235	311.895	183.471	17.6511	971.502	-17.3119	149.496	172.382
0.398366	357112	138373	354	132772	310.892	86.7955	206.342	235.613	82.6961	156.544	192.038	119.694	344.705	-43.9434	172.839	247.1
0.39864	364427	193586	329	118238	133.29	46.8188	239.55	139.38	158.742	86.6775	-61.0046	62.7446	843.654	15.5866	55.2536	-26.4692
0.400011	359685	138010	359	224866	352.417	145.308	665.432	238.297	352.034	212.417	69.3214	39.0477	1052.38	59.6774	190.564	325.726
0.403771	364731	169365	347	125746	149.732	42.7489	466.552	149.245	197.553	-109.372	109.239	180.168	591.171	21.9569	184.164	100.952
0.403966	508027	201143	387	154544	355.13	145.78	549.484	235.215	224.598	167.575	298.004	143.435	561.472	5.88369	41.9821	30.4064
0.404949	445589	162994	379	159712	179.003	10.514	464.723	259.045	62.2875	278.672	31.4829	231.543	499.317	-46.8926	135.133	200.739
0.407097	389372	194856	338	98733.3	233.062	27.3687	354.304	35.5381	75.3083	114.459	-2.96396	111.274	454.209	18.6243	51.3017	343.776
0.409109	391596	206295	374	118886	119.502	7.66797	224.952	285.882	194.766	84.4509	11.8116	144.084	540.592	28.519	117.423	66.5639
0.412594	337326	172910	321	126258	135.679	45.4917	262.156	110.876	70.5306	126.905	48.028	115.019	771.471	25.6287	29.5512	303.342
0.413429	577900	215008	406	203052	435.393	81.5754	245.862	135.222	143.229	219.024	264.339	30.4802	580.008	49.252	96.8818	282.697
0.41392	419428	212238	363	154128	399.383	82.7846	418.258	227.591	214.674	197.996	214.128	80.7496	575.437	33.0755	201.196	45.2263
0.415851	411658	158812	357	174371	134.691	39.3721	434.744	152.312	272.006	236.232	322.276	101.512	690.781	24.4638	66.7556	5.02842
0.416251	452424	178985	382	233326	299.921	31.7926	317.454	142.152	183.589	199.19	11.2218	263.837	451.629	-47.1875	168.946	142.831
0.416331	334878	154618	329	221684	228.004	81.8261	531.759	237.722	314.962	131.889	289.658	51.8178	498.757	15.6898	-60.9014	68.4071
0.417417	414620	228851	336	108203	339.352	82.5781	294.996	91.4995	95.9823	82.298	42.572	174.019	699.732	120.181	-47.335	252.261
0.418286	273039	117728	324	142844	98.1058	67.2422	562.917	361.132	378.031	187.954	225.512	218.375	609.028	38.856	80.3662	180.389
0.4184	415504	188500	332	94828.6	75.4263	13.9056	305.141	71.666	7.43203	81.074	246.481	107.278	583.532	-39.4605	30.5244	43.7664
0.419177	421735	168576	363	196760	68.2154	67.9058	363.255	81.2067	98.1647	98.5334	257.614	80.2482	386.834	71.3858	114.813	176.009
0.421851	423114	189109	368	121950	220.616	126.934	310.907	61.3585	222.74	154.259	106.231	195.902	697.417	85.3504	82.1947	106.526
0.4224	433860	179095	357	117968	457.896	-16.1322	363.064	212.005	154.244	203.363	105.435	15.6161	318.221	-50.181	78.1395	178.944
0.423977	440187	193543	351	140556	125.651	165.245	382.322	72.3296	114.4	133.083	48.3524	210.382	337.509	65.0893	29.8461	157.886
0.425954	418742	194471	363	132290	350.411	82.7993	436.661	189.93	178.796	106.953	213.73	440.761	953.822	-17.7248	36.762	131.845
0.426057	420785	191906	354	144389	240.538	92.3695	395.534	181.731	227.636	90.0396	210.722	-64.4552	473.689	140.221	4.71875	104.284
0.426697	435548	171092	392	140863	275.988	46.0668	313.605	26.8231	139.867	115.241	33.046	56.6692	638.55	40.0209	224.096	106.865
0.426834	259376	112160	324	84938.2	52.5846	131.638	240.686	-46.6124	-44.5922	68.3776	-7.87441	-74.4383	747.332	-31.7041	186.936	63.2607
0.431909	426607	193355	372	145877	391.229	52.8205	563.846	36.5556	94.9354	17.6806	28.3715	313.31	855.229	103.842	163.107	102.515
0.433726	485703	240687	355	205514	208.731	107.101	472.14	138.215	152.843	160.541	179.873	220.897	587.543	-57.436	11.7821	-15.4244
0.434389	310137	146063	351	109702	179.519	27.0001	316.466	156.78	205.723	75.9276	147.225	181.76	511.763	137.286	163.284	106.201
0.436571	292269	108784	337	128578	204.897	-15.1295	850.201	706.338	599.355	185.889	91.1751	218.685	848.579	30.2147	389.636	301.351
0.438354	266251	158324	311	105833	214.821	77.2843	374.801	106.644	328.071	-95.0681	160.703	364.184	748.261	55.814	251.495	151.192
0.438571	386849	137187	363	169663	189.827	70.1619	343.584	47.3497	39.549	250.698	295.718	257.319	1007.62	79.2602	52.5846	125.342
0.440537	437666	204101	371	134200	205.251	93.2248	464.325	24.9504	60.2968	251.731	-58.4535	190.696	843.786	46.7451	224.067	182.011
0.442914	404572	166236	360	149044	342.095	57.6572	243.532	-14.0825	26.6904	153.05	243.266	112.439	914.11	29.3447	-29.7724	149.658
0.44424	456442	177435	400	164682	145.795	33.1935	350.544	297.163	33.4736	22.4288	223.079	210.869	683.334	28.9466	192.481	-17.0317
0.444869	273282	111849	328	99878.4	-38.502	56.4481	532.776	138.304	201.727	102.854	149.393	213.258	440.141	-3.45059	131.933	161.514
0.444937	453925	201734	365	109835	253.928	58.8222	205.546	145.131	144.571	52.2454	65.7233	126.094	564.466	-89.4498	72.4918	1.57783
0.453017	440783	179706	396	204536	342.906	212.152	875.535	499.598	347.079	183.191	328.056	343.569	897.86	88.7125	249.696	94.8174
0.459806	442214	216129	339	105024	261.522	4.18789	353.788	115.595	274.985	180.315	188.322	246.083	382.219	31.999	231.027	95.422
0.460526	337035	183474	326	102265	93.3428	54.4426	226.323	20.2759	143.155	70.5453	151.501	8.81816	157.813	29.3447	182.557	146.96
0.461154	421137	206910	347	179219	325.417	49.6648	389.548	82.4307	178.973	126.064	170.244	10.9564	475.075	19.6123	72.9194	296.013
0.462469	615405	245408	399	222646	427.342	105.641	274.587	164.036	33.0018	165.333	281.96	354.526	353.272	103.429	262.274	151.251
0.462811	320061	171724	330	115603	252.173	18.3294	318.427	101.085	30.6276	75.9129	41.1711	153.241	639.981	-21.4261	87.7098	177.572
0.465017	356210	163794	351	124487	294.553	59.8839	131.55	115.152	263.926	150.676	104.461	144.32	164.419	-31.1732	29.6102	80.7939
0.469943	377236	161778	374	103624	71.9609	47.6594	269.942	33.7391	24.2573	123.852	98.9758	98.5629	891.372	82.7993	207.861	51.4049
0.470686	274727	151392	308	96485.7	172.411	139.557	120.402	87.0019	-42.0411	141.4	174.608	207.684	96.2772	-11.0006	116.007	-173.768
0.471074	516545	202033	390	178766	370.038	66.092	558.641	173.915	206.047	171.276	146.37	152.268	348.435	158.535	28.3567	203.393
0.472629	558157	229014	393	195106	401.61	14.4512	573.313	165.466	132.39	172.573	420.043	123.764	850.702	74.0254	129.559	180.581
0.476491	391811	190910	351	190364	393.219	-1.06172	477.95	148.744	436.425	221.752	127.76	160.836	1005.15	58.8664	90.6295	190.003
0.477189	479035	199918	374	182429	91.8387	59.3678	446.291	99.1822	54.1624	-63.246	90.4083	-7.55	536.846	-29.6544	158.122	69.8817
0.478217	367263	167422	357	128464	299.847	-6.22285	316.127	119.384	163.136	40.4338	255.225	62.2875	905.617	12.1508	10.5287	211.267
0.478503	323361	151163	329	121645	164.758	38.561	94.1391	55.9467	91.6912	162.856	96.8376	124.958	538.203	12.5784	75.2346	91.9419
0.47888	263450	118797	316	110391	228.756	159.199	164.788	86.3531	10.0716	205.826	11.3987	115.816	582.677	45.2115	150.086	45.6244
0.478937	347657	147458	341	127872	149.186	-4.46807	132.199	64.2782	189.856	117.069	164.448	176.349	89.9807	-76.3848	151.767	61.9631
0.480949	334258	162887	354	132515	279.896	9.23105	232.059	137.861	175.478	-135.959	83.3449	79.5109	397.216	46.7304	253.338	91.2341
0.482594	401446	194952	351	115337	342.788	106.364	336.668	22.2224	104.889	131.697	52.5403	82.6371	912.149	1.1207	94.5815	52.9237
0.484366	394979	184108	352	105017	229.656	31.0553	318.073	129.22	84.6278	197.008	137.507	158.683	825.162	47.9248	79.8501	52.85
0.484709	438556	186161	366	141142	461.464	61.5207	300.865	328.808	197.023	149.614	51.0952	339.381	551.902	105.906	149.879	162.959
0.48544	365425	173609	360	111561	83.8905	119.37	230.098	66.6966	68.8937	142.492	179.622	120.815	175.818	63.069	122.599	155.247
0.485646	402308	211221	339	99252.8	246.215	54.6195	465.431	165.024	123.734	219.363	217.815	16.899	812.613	66.903	10.3223	238.592
0.486034	348799	145681	340	124784	208.628	42.0116	453.885	441.395	567.474	265.061	67.8025	80.1893	744.914	15.6603	282.668	262.436
0.48648	413197	177520	372	185100	348.893	80.1745	293.373	321.288	194.722	91.1014	161.278	-40.9057	1029.28	118.249	31.4682	88.2996
0.486651	281591	138163	323	117626	222.356	67.5666	568.948	27.0886	26.7936	136.829	112.409	145.824	648.74	52.8942	93.7114	359.731
0.488	424033	199313	372	126952	226.47	71.8577	270.841	10.514	182.159	183.707	208.156	202.346	462.113	-61.1816	165.687	89.1254
0.48944	372741	190436	346	101651	168.71	36.6883	174.83	79.0096	161.853	-103.385	353.316	311.939	561.31	-88.801	268.762	149.909
0.490411	467716	180400	393	137379	426.442	58.6747	441.955	257.481	89.1696	99.0495	242.809	205	241.276	70.678	171.836	140.648
0.491737	547043	233859	379	202268	231.838	46.1258	237.442	333.763	168.017	347.389	210.147	122.26	736.435	110.035	79.6142	428.227
0.494286	263263	116800	334	112847	253.235	130.282	370.849	145.573	93.3575	148.464	118.736	32.7658	782.531	19.8482	218.847	251.834
0.494469	370315	158318	359	148337	263.542	66.5344	451.186	61.9778	82.0325	193.159	160.954	110.773	139.498	51.5228	98.9316	170.833
0.496297	307696	157100	337	147046	412.271	8.6707	340.34	198.954	127.672	239.078	241.644	111.584	524.297	6.60625	302.737	133.88
0.496389	416274	192212	368	156171	305.288	170.347	346.106	204.292	262.421	246.378	177.808	0.87002	373.932	40.6845	212.093	-10.4845
0.497074	445493	180748	378	160949	341.357	85.3209	272.464	124.192	170.17	212.506	201.889	173.561	855.937	74.4088	27.0738	232.516
0.497543	337580	135715	340	140388	265.71	95.4367	339.529	210.677	166.085	-6.79795	207.02	134.75	523.413	-29.6986	199.028	-16.6926
0.500434	270447	139655	313	112585	122.997	60.4442	350.013	320.949	204.115	57.6425	56.0499	-31.2617	875.697	8.92139	228.461	144.158
0.500937	481278	201576	394	194064	427.121	59.5595	366.839	145.234	192.171	86.4711	143.052	167.368	240.612	-18.3736	44.1498	141.15
0.508457	515876	198228	377	166255	18.1672	109.372	378.119	51.4049	93.2101	72.6098	135.015	299.036	813.675	19.8777	201.476	334.338
0.508846	336971	171219	329	102623	83.8021	63.0543	134.484	94.6847	61.1816	140.796	160.968	362.901	508.549	-73.2586	18.0345	-58.8074
0.509314	508216	181864	379	215386	72.3738	-33.105	311.968	331.035	164.773	91.1456	21.603	199.117	793.546	15.3507	43.3683	110.316
0.511006	533135	205259	382	171264	346.386	88.5061	335.356	99.8163	108.694	323.736	113.604	127.391	837.622	-49.7828	-53.3956	196.742
0.511634	443208	168040	391	165900	197.421	-21.5883	532.54	173.724	88.4618	241.969	291.501	218.316	670.77	-33.6211	303.489	176.57
0.5204	595666	225430	398	202646	400.548	202.066	547.98	217.8	404.308	174.476	324.399	110.655	571.603	-23.5348	90.2756	159.258
0.52232	348231	119842	360	210854	188.824	89.5383	478.57	216.281	116.789	176.806	37.7353	64.4552	942.762	-32.6478	79.1275	103.016
0.529292	273984	117457	316	92503.1	181.23	11.9296	248.575	149.348	132.361	256.715	106.26	219.776	853.696	57.9374	99.4034	186.597
0.53256	549519	241863	372	155786	200.311	49.7533	300.142	148.862	12.5784	217.874	122.982	3.49482	539.265	-40.0946	113.147	310.022
0.533234	497489	212773	364	140015	110.507	126.846	310.671	-47.335	34.6386	339.779	184.946	266.816	518.679	171.762	207.02	89.9217
0.538114	368756	144239	360	123483	284.659	131.358	187.069	-58.5715	182.1	19.6123	112.985	330.401	488.155	3.86348	88.4028	188.411
0.543874	496422	225449	388	188312	389.769	39.1214	277.654	194.118	205.738	129.662	163.505	292.607	883.026	179.489	177.749	222.74
0.549954	418193	193247	367	154850	208.687	140.412	285.263	71.4301	60.8276	285.042	47.6889	266.137	573.638	85.837	-29.5364	202.022
0.551451	369948	166562	345	92573.6	243.016	30.7014	118.028	130.518	251.303	131.255	190.726	195.592	551.12	-9.20156	180.374	38.9887
0.552549	343445	134544	355	195463	243.679	61.0046	210.309	-1.29766	42.6899	319.754	204.631	15.8815	461.317	-59.1318	128.365	11.502
0.55736	382218	165534	349	105552	154.038	0.162207	122.098	175.007	-9.93887	51.1984	105.671	-57.0084	570.231	-10.2928	185.55	-36.9685
0.55848	424307	173144	361	178664	410.944	105.921	318.014	238.297	25.0389	281.886	130.311	313.354	800.905	21.8537	115.108	201.063
0.561737	420178	202216	385	160967	199.839	91.7944	329.384	115.241	89.3466	205.192	217.579	172.485	599.783	26.8674	92.2221	167.25
0.56256	565989	260776	388	223563	219.879	213.435	615.974	339.706	405.149	428.227	383.192	261.994	721.556	59.0729	299.346	406.004
0.563531	306605	124664	342	145948	169.035	55.8435	157.149	36.1279	63.0985	206.254	-28.6517	-21.3228	412.035	92.694	254.031	111.702
0.564411	504555	225007	377	184485	388.176	255.048	932.676	449.682	380.862	135.856	250.315	536.979	784.964	72.3148	13.1535	110.065
0.565623	344862	161633	342	138647	500.365	53.8822	539.574	327.644	-9.54072	167.368	163.195	206.991	343.628	31.0848	56.4628	93.4165
0.56888	493749	250921	381	170310	324.222	65.4579	268.998	-75.7949	127.716	340.473	69.6606	92.9594	713.622	47.3497	184.769	132.184
0.571543	336580	173346	346	115462	59.0876	55.4306	198.645	231.868	181.952	-3.93721	38.9002	36.5556	803.677	-19.5976	-9.49648	66.5196
0.572572	475016	227026	348	176677	435.113	163.962	230.555	161.367	70.5896	182.335	349.925	146.753	670.638	-26.7494	20.0399	299.626
0.573829	340715	180843	313	93346.8	144.836	19.7155	126.138	57.2001	176.393	117.733	99.7278	124.354	450.139	67.198	172.632	201.063
0.574343	515911	223114	385	163706	431.456	112.955	304.581	236.218	120.033	216.62	140.412	28.4305	570.379	-34.1372	132.877	155.955
0.574891	371006	176509	332	120997	139.41	15.3064	98.0468	149.334	166.646	13.5811	42.8816	73.0964	383.148	-13.5811	238.297	162.251
0.576354	453755	211211	365	210638	213.199	158.756	516.128	146.208	167.206	127.244	49.3257	180.242	607.76	16.1027	136.224	181.082
0.576823	275924	129058	314	106798	136.667	-10.1601	130.827	117.32	133.88	67.08	77.0631	55.9172	280.146	117.703	18.3884	68.5399
0.577109	309277	152921	325	71317.1	66.1952	21.6325	267.922	133.924	120.815	106.01	-10.0273	61.9926	427.622	25.1716	54.5753	204.233
0.577246	416250	188066	364	100994	155.424	25.2306	485.058	173.753	63.1723	136.962	180.256	206.209	539.029	50.5496	64.6616	123.602
0.57744	410752	202964	358	101596	371.218	32.3382	286.885	143.848	120.844	345.236	328.115	260.962	617.537	46.0521	95.8201	206.858
0.578171	434517	236329	331	131761	145.677	136.652	213.509	235.923	205.856	18.7275	66.903	-10.0421	404.898	20.8805	137.316	-7.66797
0.578617	426438	196971	365	171499	250.049	32.4414	569.067	235.2	207.684	261.33	101.895	46.111	195.135	-27.7079	239.875	42.1591
0.57952	505799	215040	389	212883	425.189	72.536	549.292	107.617	192.304	381.717	243.517	365.467	847.001	31.7041	170.303	22.5025
0.582286	300717	135714	329	102353	210.088	-8.64121	530.004	105.154	77.9331	34.2994	25.1126	141.415	817.656	19.686	-0.103223	130.37
0.582777	299662	129612	323	98600.8	220.439	4.68926	250.698	102.338	108.295	106.88	94.9943	189.517	695.721	49.5764	91.4848	252.881
0.592126	403810	171163	362	183782	139.129	25.7909	413.082	234.92	54.2066	85.8075	220.336	192.363	657.115	-37.4698	332.008	95.8939
0.595566	430636	227895	336	113705	299.98	132.73	370.481	204.69	131.019	114.975	36.0984	107.514	510.215	-29.0793	283.833	33.164
0.5968	362308	156611	336	93172.8	156.515	69.1002	350.485	24.744	119.93	61.4322	-18.1082	118.647	456.185	70.9287	75.6622	-69.6163
0.596846	474795	210149	375	142473	238.105	58.8664	314.977	11.8706	141.548	150.366	343.79	154.465	512.5	27.472	135.811	216.827
0.597257	453941	229136	354	92492.5	159.391	59.8544	158.285	57.6425	63.8506	78.1248	56.9199	122.466	661.112	-25.6435	125.666	119.193
0.597943	509583	213320	388	167303	366.249	92.3106	455.079	221.073	240.73	110.168	213.184	238.43	1172.11	7.28457	330.327	166.749
0.599212	503185	257750	351	128729	217.004	69.985	352.196	48.087	164.168	254.945	41.5397	274.027	1038.27	-7.09287	180.109	239.034
0.604366	468126	250755	372	216769	386.023	212.344	445.671	88.9779	254.886	192.112	265.68	31.6304	493.891	114.371	237.442	133.231
0.607028	370430	177979	336	132921	116.126	-38.9444	200.517	138.495	44.6364	213.052	120.004	106.216	678.306	-48.4557	207.153	110.95
0.608777	273372	118932	316	94884.3	269.957	43.501	266.904	96.8524	46.7156	148.464	211.415	4.68926	663.958	49.1487	190.49	190.372
0.608869	424776	166150	378	157640	211.503	11.4577	324.34	-16.1175	101.468	98.9905	94.8026	310.523	558.346	45.6392	-1.10596	230.142
0.60904	589688	250649	383	255558	571.219	127.76	482.271	268.246	53.4841	108.325	354.998	164.213	537.333	51.0657	104.683	162.015
0.610983	443296	214073	351	110600	172.677	90.6885	397.083	163.298	-34.9925	141.445	288.006	263.808	648.283	2.86074	133.85	61.8304
0.613714	420646	191608	341	109052	82.5634	95.0091	367.075	104.756	62.9216	298.048	71.9462	146.871	617.183	85.2177	-25.8794	193.808
0.613737	254293	123561	313	109750	82.7698	-38.9444	226.854	149.525	86.5743	204.587	200.458	190.741	537.613	72.7277	-23.697	6.09014
0.613897	359151	170595	335	174542	182.97	101.055	262.849	198.35	77.8594	214.57	123.425	87.6213	784.433	-3.49482	121.375	351.798
0.616011	387990	144236	376	185835	356.207	154.303	415.869	227.267	127.185	22.1044	4.20264	262.023	998.974	141.489	182.689	94.1096
0.616891	357550	160814	345	109203	341.947	43.7811	167.929	265.459	34.4026	223.964	24.7144	309.639	470.636	-9.37852	13.7876	148.759
0.619691	393128	179180	351	114539	67.9647	40.1389	343.569	198.202	62.4497	122.702	137.065	332.392	476.417	-34.7418	144.585	149.629
0.620389	475265	202619	366	222193	213.45	64.9123	387.35	242.883	172.072	338.909	51.98	153.994	657.631	112.852	218.611	212.565
0.62064	477141	222846	362	163796	165.687	67.3454	314.785	123.941	404.913	113.368	211.341	55.1062	400.209	80.6464	211.105	335.857
0.62312	633244	251474	395	196965	446.217	63.3935	514.801	351.753	79.334	129.161	287.726	210.677	1011.01	22.0012	8.95088	118.927
0.623726	279919	116982	351	137067	201.255	93.7999	484.144	183.412	135.885	132.803	103.37	146.001	645.304	44.7691	245.98	423.213
0.624457	410986	205266	346	106417	325.653	46.3617	450.641	245.11	206.003	272.759	51.8768	252.011	521.097	21.3228	179.386	7.50576
0.624594	445931	196473	373	203559	203.88	11.3987	508.091	186.671	36.939	-90.3936	91.1603	46.5387	468.926	47.9838	200.621	70.0587
0.627566	296060	154968	313	86613.1	117.025	116.568	153.389	81.3542	104.506	119.37	-40.7435	260.873	336.978	8.49375	273.865	78.8769
0.630011	390568	203139	349	108421	341.697	10.9711	386.215	116.007	156.132	155.763	202.272	88.2111	993.208	41.9084	26.1301	104.889
0.630823	289707	116496	345	104423	111.864	10.6762	386.525	49.5764	134.278	6.17861	97.3832	27.236	549.307	6.72422	51.2279	125.946
0.634011	309956	179182	314	104483	111.82	12.9176	280.146	92.9004	60.6359	102.544	15.5129	116.671	372.324	78.0511	-110.802	198.232
0.639349	341443	142311	356	133270	51.7146	113.869	320.61	149.275	8.11035	161.779	183.382	201.668	860.73	37.6763	105.095	17.4594
0.641451	395221	196037	355	225553	389.518	109.962	307.338	130.989	256.671	36.3196	214.172	292.268	551.99	11.4282	192.481	258.307
0.642149	556122	253996	374	155761	115.609	117.674	424.496	208.716	64.6911	263.469	58.2618	233.136	1151.77	40.1536	34.2109	-16.5894
0.643509	510155	219732	375	231127	175.714	79.5109	310.479	231.381	48.9718	130.488	435.85	207.035	170.996	88.5503	-54.826	303.047
0.646594	406777	197196	356	106800	162.915	15.1148	296.588	122.171	-48.1018	106.732	198.04	122.599	633.035	71.3121	117.32	314.505
0.6468	383120	140261	365	156712	236.763	37.9712	411.962	182.793	222.902	147.564	230.511	316.569	496.545	12.1508	22.0602	307.987
0.648412	656757	248768	399	185364	399.25	173.281	438.593	242.205	175.036	331.3	36.7768	167.943	843.388	46.7304	301.69	163.136
0.64848	381512	172667	345	103330	268.217	73.1849	160.88	118.912	182.719	150.13	210.043	163.505	591.82	-106.481	159.995	84.9965
0.649486	450840	203646	340	117032	238.533	-2.13818	383.974	132.508	208.377	35.4644	165.599	-32.5889	606.566	44.1645	56.7577	178.56
0.649897	292981	156932	311	106531	205.28	82.9173	204.986	93.0921	259.089	56.7577	51.98	240.125	690.456	41.2596	-21.5588	-21.1312
0.651429	344209	178508	335	102732	96.3952	173.016	322.91	256.862	112.675	-21.6473	134.868	125.076	613.541	-34.904	263.837	431.692
0.6524	371058	168475	350	113972	361.515	-16.7073	489.334	216.856	152.563	198.645	113.044	92.0304	495.439	50.7856	179.165	214.998
0.652789	470112	196029	387	149388	192.377	29.153	232.251	105.788	168.902	60.9014	198.571	190.048	608.778	47.8068	178.089	203.157
0.655463	499366	191666	389	162455	258.145	119.635	330.121	149.157	111.51	72.7867	157.606	35.9657	561.693	84.908	57.0821	71.8577
0.656469	407134	184356	355	150789	258.971	29.5069	433.137	17.4004	70.3241	137.846	100.937	200.886	499.347	82.6224	97.7666	76.6649
0.656789	413573	191920	338	96083	54.2951	121.375	219.304	101.66	221.472	121.301	178.103	78.4492	320.86	-39.4311	101.114	172.81
0.65992	495794	219371	368	134372	281.577	19.2142	352.623	110.994	135.163	31.2765	276.828	275.531	339.617	-5.79521	152.224	68.0827
0.664606	392531	195229	354	209612	146.915	39.7407	341.623	78.4345	155.247	278.79	234.817	170.435	620.678	-8.00713	192.717	257.305
0.665097	397632	190936	363	144533	345.309	120.284	402.2	85.0112	46.3912	189.812	134.44	196.388	665.108	14.6871	225.748	174.918
0.66568	356350	173075	359	124655	205.118	34.7123	478.909	236.247	322.733	73.0964	22.2813	102.161	269.544	83.3449	126.182	257.216
0.668777	283656	148767	306	95973.4	156.559	50.1072	179.563	188.249	54.9292	90.659	29.7429	169.624	547.744	94.0801	209.911	203.054
0.669337	456231	212419	397	145755	407.582	219.687	405.65	2.32988	255.063	269.485	293.949	132.685	769.333	74.7037	108.222	293.241
0.670171	324623	148294	369	88103.3	235.362	60.4442	348.377	7.10762	219.274	74.571	193.248	146.119	443.017	107.337	85.2472	-188.75
0.671531	567143	229505	391	188906	447.677	82.4602	412.551	110.861	89.0517	6.85693	119.237	157.99	836.767	-45.9341	149.835	388.928
0.677223	394590	173040	367	170285	116.524	95.6874	372.501	176.717	-57.9669	34.7418	76.7977	28.9613	669.738	-57.0674	181.598	-5.05791
0.68	389999	186545	355	121175	193.557	42.6457	305.937	277.699	117.984	237.102	141.282	138.584	939.193	49.5174	198.232	199.869
0.680171	293337	147561	315	112431	91.2046	15.8078	325.638	376.497	129.338	-5.60352	167.28	110.035	320.624	37.9712	67.2569	236.837
0.682949	365512	201902	321	92368.3	123.189	-0.737305	359.923	26.5135	-31.306	61.3438	130.149	123.233	242.426	32.3087	137.404	127.834
0.683349	358215	167892	351	116862	340.369	34.8598	298.594	83.1385	176.452	-75.9571	-96.5132	51.6556	521.216	109.681	127.804	424.112
0.685291	315094	127304	358	142071	215.573	66.4459	185.005	-15.7783	312.381	162.251	146.031	4.02568	603.189	-39.3721	151.059	272.169
0.685817	288671	138590	318	93475.1	163.225	26.1448	199.987	75.7064	104.83	132.494	96.8081	116.627	763.626	-12.6964	37.632	141.562
0.68712	390719	156412	382	141858	373.46	61.0341	408.85	-84.2149	161.588	133.909	132.494	182.232	456.347	-42.9701	99.197	23.3431
0.687166	429758	218536	358	157887	337.066	71.2826	536.242	109.932	134.44	116.111	35.7593	211.916	431.751	48.7506	42.7047	72.5213
0.697223	397477	179014	379	173040	195.607	106.26	431.53	282.019	210.677	164.522	225.291	181.082	753.747	141.238	58.7632	91.0129
0.698012	506638	243930	388	183588	416.282	119.296	756.194	311.408	162.472	221.383	286.959	259.502	750.753	10.4255	65.6938	253.633
0.698377	413228	192583	346	149978	173.016	71.6218	524.592	107.912	84.3919	136.195	212.875	258.484	529.414	-3.15566	105.803	251.052
0.700823	452732	203293	354	170920	146.267	46.3617	474.028	211.562	280.869	306.35	200.119	231.986	532.024	80.2188	3.27363	95.9233
0.703886	356662	180762	347	112485	176.127	-48.8391	203.776	118.912	54.5311	103.237	1.04697	135.841	197.17	-1.71055	10.337	111.318
0.705326	302774	141312	342	137681	211.828	19.686	56.507	194.678	100.48	29.0351	93.7704	202.022	325.092	-21.2049	267.243	49.3109
0.706091	519937	236468	377	192438	296.736	49.1782	630.071	160.305	69.0117	175.862	293.831	305.863	383.428	-96.6017	7.44678	171.335
0.706103	492854	219896	370	159768	123.882	66.962	306.439	151.59	133.629	150.499	225.527	10.1453	534.9	-14.6134	340.443	203.599
0.712457	403580	181492	357	102352	111.318	26.0858	198.423	242.042	178.767	214.04	248.619	73.0816	356.472	25.1568	142.565	124.354
0.721143	298503	155236	321	140124	48.5294	40.8172	198.188	28.3567	115.241	191.257	89.2876	168.371	664.002	75.6032	107.234	113.471
0.722286	373366	172967	347	164284	378.635	87.2674	188.131	152.475	187.688	248.87	202.198	223.669	941.789	5.73623	75.9866	32.7658
0.722491	516184	201349	386	145196	177.145	41.4513	329.811	232.826	100.642	76.0898	110.404	337.007	1203	18.5506	114.489	126.875
0.72544	399695	179451	356	195573	490.411	78.2428	567.651	-1.17969	189.827	8.2873	186.258	197.347	467.481	77.4317	221.545	123.484
0.725966	601444	264227	398	249002	427.961	115.432	440.849	189.399	98.15	210.147	159.243	341.225	938.545	85.6453	11.8706	106.142
0.727943	399547	190688	354	115181	277.669	87.2674	182.055	67.9942	284.998	-102.087	149.231	-89.6562	631.929	7.3583	9.23105	73.2291
0.728743	385561	210183	341	132194	130.179	120.667	233.976	105.331	-42.3213	148.154	166.498	71.2236	534.944	-2.77227	115.182	312.72
0.730103	470778	189579	383	172930	206.003	27.9439	406.211	394.635	423.847	37.0127	19.5976	153.772	839.171	112.247	126.993	14.7461
0.730674	433362	168895	363	144740	158.845	68.5693	299.891	173.561	11.443	166.012	4.88096	32.6626	502.178	64.5437	171.881	62.7446
0.732297	358636	148332	344	105457	90.8064	71.4006	73.1996	179.224	92.458	129.854	179.77	166.557	1012.04	-38.9887	96.0855	178.03
0.733909	545959	203768	391	153420	293.978	11.4725	540.96	86.5596	154.126	221.221	223.964	264.766	541.86	70.7223	241.084	70.6043
0.735063	409479	202922	362	199921	48.4999	-13.7729	408.732	179.858	116.332	185.417	312.175	71.9314	575.569	29.6839	210.81	133.998
0.735314	372828	161305	336	117329	155.173	48.0575	346.15	108.015	164.92	202.139	196.374	45.7571	792.514	81.2657	82.4454	165.053
0.737817	336322	164954	331	113801	258.071	45.5507	335.12	50.4464	114.607	8.16934	56.9789	118.883	206.637	54.0739	69.5426	247.484
0.740354	444573	190152	352	127257	87.5623	54.6195	352.432	133.909	100.082	204.292	35.0072	272.287	687.139	34.0487	113.766	189.532
0.740823	489684	210265	367	148875	246.437	21.5145	431.913	259.015	48.2345	323.839	163.859	201.196	389.621	-16.6778	179.018	152.681
0.741394	643556	239135	383	224266	282.078	83.8315	598.662	174.903	62.4202	237.987	248.914	182.188	834.599	21.7063	167.412	89.9659
0.741806	460430	169018	387	184601	511.026	227.916	474.721	189.797	100.834	62.5382	301.646	193.469	1375.47	-4.39434	119.163	213.022
0.74208	357241	164631	350	139079	131.491	13.3305	35.5971	240.111	147.255	287.74	85.3062	33.105	258.912	-1.23867	182.247	69.6163
0.742126	431409	218210	343	107432	231.366	-15.2917	459.695	302.826	165.569	115.167	133.983	129.014	460.668	37.5141	-16.4272	125.873
0.742766	379083	163334	338	123449	206.46	82.5781	227.458	146.694	138.023	173.311	-2.6543	117.88	1083.91	-38.9002	198.202	164.301
0.745349	394107	173554	339	115751	232.251	68.9822	416.784	289.525	259.575	152.032	152.578	117.158	776.603	-32.4414	96.8818	378.399
0.747097	553903	215911	394	154910	336.948	134.838	566.25	121.434	130.621	190.977	405.518	91.7355	738.13	54.0002	-3.46533	64.0128
0.749474	472638	244166	358	182512	216.369	78.7441	416.032	199.293	218.345	360.675	83.0795	78.8031	787.987	147.83	142.58	338.703
0.749588	406128	198079	339	90973.6	189.192	15.1148	417.949	71.0762	223.625	106.246	141.754	92.34	561.856	2.91973	21.0279	28.5927
0.750103	380229	149796	361	96553.3	155.955	52.3044	379.329	88.4028	15.3507	155.335	143.229	125.769	410.015	-17.4741	246.614	142.521
0.750537	468019	185399	368	231687	259.929	17.0612	235.628	203.85	201.373	224.2	78.7441	99.079	514.786	91.647	147.992	139.557
0.750857	475477	225604	372	167420	357.018	198.999	1171.56	418.037	269.898	370.687	583.031	223.816	980.129	75.3968	311.039	112.94
0.751954	415236	197128	352	151034	159.125	121.508	438.151	130.503	59.589	167.014	112.203	211.828	640.29	-54.1034	118.736	8.44951
0.753074	616493	265105	387	200534	330.902	77.5644	634.244	251.155	104.447	141.459	435.954	247.469	771.943	10.5435	112.586	183.722
0.753646	442898	207070	357	150389	157.016	174.033	557.299	196.447	117.954	57.7457	171.453	341.947	869.327	12.2982	149.968	288.611
0.755863	390883	152757	354	173478	286.664	118.588	276.814	-52.8795	83.9643	100.79	-8.90664	97.3685	530.432	17.2677	204.764	182.188
0.758537	350138	195187	334	110601	220.616	48.5294	337.243	84.2592	119.148	70.737	140.427	79.5109	717.943	39.8734	16.3977	201.446
0.758651	561930	219858	392	166271	273.157	157.798	349.247	346.401	173.311	115.123	108.885	176.584	528.913	-24.9946	351.65	85.0997
0.759337	273943	133554	317	139549	166.66	84.5246	149.319	260.534	120.063	149.732	153.698	132.833	799.725	-8.27256	-8.21357	70.2061
0.759554	416734	157164	360	100072	298.063	64.986	417.064	260.652	118.765	161.838	284.836	66.0183	659.209	-33.7685	218.006	71.4153
0.761234	370371	185880	335	105035	252.645	43.0733	393.323	25.9974	14.5396	257.88	51.1984	148.729	631.177	46.8778	232.605	-37.809
0.765349	382008	157468	382	135613	308.724	64.0275	327.968	90.4968	166.955	122.216	74.8364	172.942	899.084	22.3403	157.385	125.194
0.766731	289509	128020	324	139755	88.6388	56.5218	203.024	189.369	121.065	-7.15186	193.631	75.441	708.329	6.0459	-13.6401	9.02461
0.766926	454540	230163	365	132245	390.226	17.3561	379.269	139.336	72.6835	182.999	-32.1317	-13.5811	56.3743	-38.3693	129.441	108.9
0.768366	524936	248698	378	148581	474.765	152.681	105.258	-53.2776	9.33428	342.449	173.37	115.049	906.59	38.9297	143.937	146.222
0.768743	320449	171441	322	123078	172.854	64.293	71.7103	133.423	129.589	279.66	64.3667	136.46	351.739	71.5628	163.136	172.824
0.76936	538726	248916	367	150027	285.425	40.3306	604.088	153.448	5.73623	77.6234	284.334	92.7824	874.679	103.768	71.4153	176.555
0.774194	418746	214640	352	183562	203.452	103.119	409.337	249.651	-14.3774	192.215	64.1013	427.725	314.357	28.7107	93.7999	1.17969
0.7768	321352	164129	339	127773	293.536	85.4389	429.392	199.765	19.7893	130.488	-59.8986	244.505	810.903	32.3234	382.307	50.2399
0.777623	270075	130254	339	109240	188.101	-2.58057	76.1783	-59.1171	96.4247	109.844	68.0532	106.526	688.643	-60.0461	215.883	117.924
0.778514	406095	200664	344	132018	301.513	20.5856	291.501	171.497	166.896	12.3425	311.32	223.064	432.06	-8.83291	135.797	131.668
0.779166	455350	231927	339	89847.8	297.62	28.1061	225.556	59.2645	125.386	295.04	129.943	98.4892	529.399	45.0936	240.76	17.2677
0.779509	336717	129082	353	113295	217.004	53.6463	81.6049	23.5938	89.5088	169.772	-16.899	169.86	548.938	-39.8734	69.3361	233.563
0.781029	529985	224472	381	153512	221.722	206.121	679.308	141.15	199.677	91.0129	143.833	136.121	1011.63	-37.1749	261.404	167.103
0.781086	453040	216869	343	129796	293.079	53.7495	170.229	17.6216	172.913	151.752	168.223	185.919	991.94	39.1066	153.389	171.586
0.781863	375733	174100	349	100140	175.803	145.618	177.971	107.647	85.4684	169.713	155.881	113.117	625.809	99.9785	78.2133	-7.71221
0.785531	405963	182693	389	195903	408.231	188.588	540.179	164.154	148.464	155.203	-89.8627	293.108	773.772	-25.3338	163.77	322.674
0.789771	418192	197855	353	180860	159.553	100.834	423.051	229.022	225.807	136.637	22.9597	162.826	937.453	-7.12236	134.543	368.549
0.791474	533742	237213	387	234427	147.918	91.0719	320.447	52.5993	127.76	-62.5824	225.365	133.791	777.134	-3.67178	140.471	263.808
0.794423	564984	236121	390	206325	296.028	121.729	308.002	231.735	169.816	134.543	187.423	260.593	738.971	-14.9083	130.562	161.514
0.795897	493436	217786	371	198902	219.569	165.761	391.42	114.902	360.616	60.4	219.776	126.654	645.967	34.4174	77.5792	56.1826
0.796011	325242	124466	354	121476	7.07812	32.9575	163.475	150.528	-7.43203	70.3979	191.581	1.62207	720.863	-42.454	161.249	223.448
0.798183	343625	169885	338	147044	104.933	94.0801	468.513	5.61826	320.167	142.049	166.041	138.318	771.737	106.083	345.162	-16.2207
0.799143	328772	170836	325	88879.1	21.2196	42.6604	243.502	-52.6878	34.8008	166.587	22.4878	-19.4648	434.258	193.498	126.728	104.8
0.800789	399298	164930	353	164825	197.155	100.495	404.603	170.893	258.027	80.7201	2.58057	269.632	855.155	97.1915	169.683	166.174
0.801863	579468	232875	400	227685	247.808	132.98	516.29	205.664	121.596	204.971	177.454	134.809	1261.96	-19.4353	15.2622	104.668
0.806549	522805	189796	390	235824	124.472	12.6816	363.358	235.259	131.078	80.2335	220.321	264.545	811.389	-99.1675	54.59	157.016
0.807371	306366	135976	347	137146	175.729	106.865	224.494	-73.5683	97.6634	44.3268	154.156	147.682	549.263	137.021	59.589	105.346
0.808789	523451	252263	360	125344	395.225	140.103	276.401	147.196	63.0395	265.725	212.993	141.091	672.142	44.0318	-56.9937	-6.70947
0.809029	394079	196164	336	122000	171.04	77.299	305.141	159.582	86.6185	101.984	63.8506	215.381	745.194	0.752051	133.939	128.512
0.809349	577265	253217	393	177346	427.312	2.40361	341.873	170.553	247.808	-79.4667	153.035	68.997	792.602	-4.65977	142.668	-22.4878
0.811554	447211	207965	358	122183	333.026	105.641	447.382	103.031	208.996	154.569	93.1511	161.794	855.79	-36.8652	122.629	218.655
0.812583	397112	186638	354	239468	308.164	58.424	134.779	10.1011	181.495	122.437	268.453	44.2678	609.559	-83.227	62.5087	106.894
0.813794	503808	237150	380	260605	337.892	103.68	499.775	204.012	111.643	-62.8626	258.927	120.859	606.138	15.5866	224.023	115.373
0.814846	316832	147441	333	108819	137.345	-15.4539	141.4	160.629	39.8145	45.0936	340.207	147.196	1104.34	-65.8413	-50.9183	141.828
0.817383	482087	213774	370	210048	162.045	118.957	264.176	154.406	57.9816	149.496	77.6087	201.55	414.144	123.056	124.767	80.322
0.820469	365437	150625	347	153014	279.733	77.299	364.494	140.353	247.366	103.621	100.259	184.149	491.458	7.32881	167.943	186.863
0.820869	431132	164749	372	177281	85.3504	34.7418	354.599	53.4398	152.298	-140.088	152.548	240.494	377.839	99.02	121.567	9.11309
0.821989	360050	173843	323	164734	292.312	165.112	336.329	133.408	86.9725	111.657	66.903	215.293	661.303	48.0575	139.749	67.8468
0.828697	377948	158327	378	226405	383.664	78.8769	585.538	211.931	86.6038	113.958	172.279	314.077	880.357	35.6708	16.7516	340.399
0.82928	334499	181739	343	140082	187.91	51.5376	291.781	171.069	329.457	195.858	89.8037	119.06	823.083	89.4203	123.749	64.0275
0.829337	304096	147115	332	129554	239.123	56.6545	357.77	73.701	72.772	173.665	215.485	162.06	242.367	85.5568	170.111	38.797
0.830217	433981	189280	344	118365	260.844	50.3579	193.675	135.531	178.56	-2.41836	277.256	147.019	301.469	145.809	122.997	238.164
0.83032	444176	219412	364	127039	21.0574	24.2426	281.282	5.01367	244.402	254.134	78.1248	-227.842	702.017	94.0653	32.5741	48.7506
0.832263	446066	180503	350	162713	304.065	126.153	319.784	181.347	366.057	178.413	176.82	237.781	790.538	50.5644	131.181	88.3733
0.83272	452353	214114	355	122012	286.767	25.2011	342.316	97.6929	123.056	-31.4829	146.827	315.493	707.591	116.597	118.721	96.0413
0.834857	384217	167937	357	158787	334.589	-10.9416	97.8551	187.615	219.245	2.75752	22.1486	113.442	935.964	135.148	146.001	218.699
0.836937	466673	201927	368	206869	346.341	154.377	362.783	1.81377	151.973	197.657	56.4038	89.612	476.844	88.7125	-53.2039	128.409
0.842377	576320	262702	379	167471	450.287	77.1516	554.335	48.6179	111.038	230.614	414.085	49.8565	780.157	-23.3283	111.362	109.298
0.842857	431165	176622	350	163275	81.9735	81.6639	359.053	114.194	166.351	113.648	58.9696	69.2329	865.168	-16.899	145.75	16.7368
0.844434	420562	208065	355	113444	165.215	143.052	197.745	114.15	48.4114	157.916	271.579	55.1799	1118.43	-19.1847	101.35	129.486
0.845349	315616	170849	313	112806	218.124	29.8461	260.814	112.999	96.1593	119.09	107.927	207.094	70.2061	42.9111	-91.6912	177.012
0.846011	455955	213287	360	98627.2	143.362	157.562	526.642	75.8982	216.664	385.728	315.699	78.3607	727.631	-4.20264	21.5735	256.169
0.846251	423392	168663	353	109204	121.036	25.3928	319.592	85.2029	82.4159	283.612	20.9395	153.271	750.901	29.9051	22.1634	218.493
0.850011	315459	182113	311	97716.4	191.183	39.7407	164.67	74.5563	123.277	127.804	124.84	55.1651	533.602	82.7846	-11.4577	21.5145
0.851143	340702	148174	353	141046	313.34	125.873	120.653	90.1429	344.115	-23.8739	-37.1307	187.895	523.545	-86.2941	57.1264	169.713
0.852457	488115	191070	382	152775	324.119	129.766	600.564	343.835	185.285	307.117	371.808	220.498	1015.21	1.87275	177.263	63.9243
0.852571	327225	185003	319	111467	22.8712	54.6195	290.955	15.8373	171.246	44.4005	118.957	251.996	499.657	66.5934	233.755	134.809
0.855074	561081	241063	380	148035	221.545	105.7	408.909	117.246	-23.402	54.7228	135.133	206.563	948.72	-0.191699	232.841	124.516
0.855577	583662	239415	403	204715	267.155	75.1166	317.882	318.973	117.998	258.322	521.481	-14.9968	763.567	68.997	122.909	301.469
0.857657	338804	154150	357	105874	256.376	-37.2929	84.038	177.823	149.186	81.8113	76.9009	268.231	687.846	40.9499	121.434	94.7437
0.857863	529590	240727	353	121233	259.163	52.4224	294.819	117.748	111.245	18.8603	182.837	31.9106	924.005	10.6614	196.949	64.1308
0.864183	351991	174253	335	126161	313.001	107.396	488.214	145.632	226.928	299.611	82.5486	191.979	526.436	66.2542	-63.8948	111.407
0.865074	251421	96591	320	116388	21.4998	10.2338	112.69	-5.24961	-12.0328	110.242	54.5605	170.539	287.534	74.8069	88.4913	85.9107
0.865497	370567	161865	342	146366	183.604	6.48828	182.97	140.648	240.332	191.036	24.39	91.1161	628.287	18.6833	137.198	238.798
0.866171	559714	214426	398	177223	412.478	77.9626	468.188	318.427	104.048	411.623	34.2847	340.532	863.045	70.6633	456.347	150.469
0.867177	281555	103758	351	87545.6	199.293	-24.2131	165.894	158.638	61.6534	136.888	-3.76025	209.498	807.644	9.08359	101.247	269.913
0.868114	537145	232404	385	189291	535.165	102.869	474.765	69.4099	205.413	152.121	44.6659	145.131	463.175	-18.4326	183.987	71.8725
0.870103	411330	205484	334	142759	235.525	76.6944	541.418	140.943	39.6523	229.626	21.3523	227.385	660.197	45.3737	182.675	109.239
0.870354	544702	229852	388	179653	209.675	0.530859	301.484	56.8314	24.2426	67.891	248.265	518.384	499.657	39.0919	85.6895	272.287
0.87128	451700	204655	351	186216	305.613	8.40527	358.949	39.1509	30.3327	251.067	157.842	112.852	550.015	51.2279	215.75	140.383
0.871417	424468	219648	362	148295	264.103	-32.0433	223.521	190.549	179.711	-37.809	252.807	318.118	427.46	55.1946	51.11	78.8621
0.874183	407023	173780	356	166460	62.7741	84.2444	314.195	248.693	106.393	69.985	109.342	50.5349	699.348	0.33916	69.3509	-109.726
0.875303	352293	147413	345	138341	385.507	38.3251	274.159	238.946	250.462	130.4	6.66524	141.371	850.171	-74.2761	31.8663	34.0192
0.875794	322413	159015	320	106091	177.735	37.8385	174.638	52.7615	88.742	-38.561	85.3799	106.142	539.102	61.211	100.642	-28.5042
0.87616	491336	233184	365	168987	422.004	15.8226	409.72	290.395	193.026	212.093	111.274	81.192	895.221	-21.662	128.498	160.364
0.876469	605154	268670	397	180842	133.496	22.0012	409.278	91.3373	133.187	13.8466	216.709	66.6671	1075.55	20.6298	87.5181	267.081
0.877669	491115	213751	378	170862	308.356	139.07	601.242	170.273	175.154	220.985	188.971	226.662	392.703	-29.7724	37.6173	134.337
0.879349	558964	242474	402	209732	406.786	81.2362	604.634	378.164	162.679	174.299	50.6528	111.362	781.263	13.5811	114.017	169.521
0.882617	278264	126161	329	129407	186.494	65.2367	217.416	126.359	191.935	255.343	191.655	266.005	622.831	-18.7423	93.6819	56.0204
0.883074	454332	177318	366	187988	293.595	242.323	524.99	209.468	95.5989	89.3024	122.702	212.919	977.238	75.2198	99.8311	241.231
0.88616	417772	180221	349	114166	97.7666	15.7488	383.738	8.59697	-14.23	75.8687	139.454	203.673	611.697	126.271	165.923	188.352
0.888434	447391	201469	348	120322	211.208	49.0308	245.552	47.1728	70.5011	120.019	122.614	217.284	733.058	-36.762	11.1038	185.668
0.889657	395810	154840	367	148157	397.643	118.853	133.467	27.3098	151.855	-64.8533	21.5883	323.692	829.748	37.8975	-26.8084	249.917
0.894263	479340	171128	378	179112	251.288	66.4901	391.966	131.845	201.815	69.9997	268.541	260.888	606.595	15.9995	118.544	10.5435
0.89448	403747	197904	325	101838	110.964	75.2788	209.778	84.9817	5.98691	78.1985	59.8691	130.4	499.2	7.25508	159.995	222.563
0.89728	294621	135913	312	104587	141.327	25.0389	294.878	6.06065	61.7861	58.2618	85.4684	278.038	791.718	95.2008	175.582	169.713
0.897886	249356	120228	339	110685	158.948	26.1743	232.723	102.028	156.618	126.109	52.2454	-89.7152	770.454	35.2874	32.3529	216.045
0.898057	317155	145042	324	120770	241.689	99.3149	208.908	78.9358	172.352	164.773	40.4633	146.252	731.996	15.4392	245.39	24.6702
0.898389	360518	171662	336	118934	107.234	56.7725	223.123	123.779	180.345	71.5333	86.3384	174.24	873.957	18.3147	87.695	162.119
0.899017	434233	237368	346	143938	218.891	-7.7417	554.704	50.874	-10.7057	78.5082	215.042	132.155	239.064	60.7687	183.604	-0.368652
0.900217	537948	258639	374	165441	464.989	1.43037	495.734	124.575	296.175	66.2247	23.9182	20.3201	1401.45	-90.0249	102.19	203.939
0.90576	558068	245821	366	203137	201.963	40.9941	340.546	335.518	139.926	151.56	249.784	33.3999	949.471	-12.7111	10.0273	73.3028
0.907211	520273	224727	384	257292	231.912	123.97	511.07	91.0719	125.253	160.747	305.805	265.754	696.664	47.04	61.2553	87.9015
0.908377	579304	252924	402	207289	455.595	107.971	442.339	235.215	56.0499	12.0476	126.654	256.081	821.166	-85.5273	139.837	300.024
0.90888	352811	160142	335	100703	216.369	45.0051	475.738	55.6518	157.975	240.833	83.4924	129.043	873.618	-27.0886	102.618	76.9156
0.909154	414687	192165	353	167945	165.009	97.2062	377.515	150.454	102.013	177.366	233.593	241.069	890.192	88.9927	2.24141	67.6698
0.909394	391210	134484	370	222907	224.686	75.3525	519.608	317.882	198.409	118.972	231.219	162.089	805.358	0.766797	126.448	144.659
0.913829	407224	210161	351	160081	393.78	187.777	780.231	368.284	268.792	209.955	326.877	265.076	778.107	-25.3043	213.081	134.263
0.916629	591072	281394	390	259910	410.502	39.2246	574.095	40.9941	227.326	216.369	186.376	68.0237	1236.03	164.714	281.886	91.2193
0.918137	332033	122997	362	130988	232.325	46.5534	454.504	228.845	166.823	56.7872	130.341	108.34	543.143	-23.0039	215.234	80.1155
0.919143	391008	185304	350	101957	208.097	66.2984	278.657	26.0121	157.798	48.5884	61.7419	210.058	735.963	30.9963	244.446	151.678
0.920994	487386	223662	388	178691	416.474	51.1247	159.007	147.785	179.784	179.165	226.648	308.429	530.152	-49.5764	225.984	70.8697
0.922697	346747	130887	357	98098.9	204.971	114.385	254.459	140.162	219.23	104.889	67.6551	95.9823	202.022	-98.9021	10.9711	284.732
0.923303	283453	159543	321	96405	159.848	80.6759	112.144	27.1033	219.068	103.444	40.6992	21.0722	403.202	-26.9559	108.015	-13.6549
0.926651	533514	227171	378	180736	398.528	111.805	375.377	349.822	145.293	232.649	157.061	426.826	758.569	2.55107	100.568	222.828
0.927577	480693	197854	392	168731	261.448	133.836	326.272	163.431	121.936	176.29	193.026	11.443	429.392	-13.4779	166.867	162.281
0.928503	398175	168925	364	106139	221.368	82.6519	196.846	126.551	53.956	124.369	206.77	52.8648	656.983	5.22012	81.7671	81.5901
0.929509	396730	216478	332	100432	293.89	81.8851	146.738	47.2465	-6.13438	133.983	19.7893	123.793	577.147	-28.6959	175.375	77.358
0.935829	273678	160757	305	113048	178.56	68.8053	241.202	150.071	5.36758	19.3026	265.798	70.7665	948.365	56.7872	139.985	73.0669
0.937966	613507	248583	380	151678	109.047	115.978	406.579	141.312	117.335	62.2433	250.3	91.2046	499.48	13.5369	-7.31406	52.6583
0.938514	539069	242411	383	168263	170.966	84.7753	460.462	40.2716	159.317	53.5873	233.814	379.063	958.467	20.3791	87.6213	54.8555
0.939863	351522	183530	342	170851	198.925	55.5043	260.003	125.356	72.9194	110.537	138.023	157.444	619.542	22.8859	36.998	232.148
0.942297	624875	243178	395	180967	187.718	104.771	423.051	256.258	171.423	215.868	247.513	138.068	663.648	59.471	200.812	126.507
0.943417	562827	227210	380	182530	197.023	21.1754	197.981	294.598	250.566	116.096	256.567	388.796	847.576	45.3147	123.852	296.131
0.944274	346053	124428	360	179143	306.94	137.596	255.579	153.595	186.037	171.969	234.404	241.172	716.528	23.7117	52.4961	286.944
0.9468	435208	201346	373	153569	247.307	64.4552	272.08	-24.1246	253.308	139.041	130.724	56.3743	736.803	81.6196	236.262	247.366
0.947337	413022	188292	357	130082	282.638	37.632	377.529	281.4	54.3836	113.279	155.439	112.011	759.763	18.1524	141.268	197.686
0.94744	461636	199531	355	177446	314.977	-13.8466	291.235	190.873	222.99	-26.6019	143.288	288.345	839.569	-36.3196	5.52979	127.701
0.948331	476168	209873	367	164060	349.851	121.434	520.006	12.6964	114.651	198.94	116.819	221.59	932.366	-0.235937	329.472	225.025
0.948389	383550	149437	364	126734	335.739	117.88	242.44	56.3153	17.7543	165.363	213.376	21.8095	717.191	-24.3458	-40.9794	-70.5306
0.9504	337488	177557	340	114116	257.983	62.9216	218.39	164.05	15.5276	54.4131	155.601	103.99	415.751	15.6014	140.722	-177.027
0.95464	300420	141826	343	115057	187.275	123.027	327.732	117.305	162.679	12.431	248.147	206.548	901.311	133.541	196.595	92.5023
0.955909	475793	174293	374	216922	394.694	78.0363	528.81	281.06	37.9269	333.822	33.3262	171.512	704.731	49.3699	31.1732	134.823
0.957874	483362	203288	364	146077	302.442	201.299	346.224	63.0248	91.0424	147.476	-98.15	78.169	415.221	-14.7903	97.3832	290.365
0.959383	591199	246516	397	181828	514.167	54.0297	463.057	138.466	341.726	169.551	297.399	182.291	310.243	-75.6032	129.427	23.579
0.961371	331841	154054	327	112717	144.556	15.8373	482.094	170.745	241.969	109.873	203.644	307.014	639.199	-33.5326	-102.308	180.684
0.9616	398298	181253	351	129901	176.039	24.5965	509.772	215.308	58.5862	109.254	58.7927	168.931	620.811	26.9706	182.38	8.3168
0.963806	474310	216587	364	155184	128.026	207.979	218.788	250.3	181.834	220.734	261.448	128.896	89.2139	36.8652	86.7365	419.762
0.966697	398276	200841	363	119609	234.935	80.5874	510.48	36.01	-84.7163	268.099	163.136	239.698	698.051	38.8854	27.6637	47.0843
0.969543	497112	247643	361	177225	469.825	59.471	380.125	225.954	118.072	148.021	15.9258	158.093	896.607	51.7588	147.653	185.108
0.970674	301616	134504	324	110432	176.349	78.4935	216.075	298.682	201.963	206.077	178.118	-4.96943	518.251	51.3606	86.2352	195.179
0.977417	354067	145001	345	145261	117.703	56.0941	292.902	170.155	149.702	41.3923	109.623	123.322	697.092	82.121	124.383	8.15459
0.980354	346744	151823	339	96299.4	199.397	20.0842	496.413	241.025	69.0707	252.35	177.263	101.099	442.309	-53.956	47.8068	29.9051
0.984708	448558	191961	393	167515	204.16	116.42	311.172	94.0948	193.292	95.9381	225.173	325.137	344.321	-17.946	104.683	109.121
0.985577	429177	177448	362	129578	296.441	73.2291	364.037	69.1002	76.6944	76.6502	144.01	1.3124	848.018	35.9657	137.876	81.4574
0.989143	466130	211616	353	157469	271.151	77.0778	287.077	96.469	183.928	203.599	123.528	179.209	784.654	-40.0799	199.588	252.409
0.989234	652594	274154	396	232620	493.242	118.868	817.229	276.401	255.786	57.495	315.183	315.581	881.934	52.968	55.7697	231.956
0.989257	312886	141336	332	98472.5	80.8381	3.73076	238.518	8.77393	362.503	19.5828	57.731	149.54	256.774	-6.34082	171.025	138.127
0.990297	517870	230063	375	260643	516.187	81.8556	238.901	150.808	174.299	193.056	147.284	120.918	901.768	-23.4758	228.697	390.359
0.991326	364030	158852	368	228059	476.21	107.057	457.483	86.5448	236.232	129.574	232.634	215.912	550.943	-56.4775	164.507	127.215
0.999463	331326	164616	327	98493.4	151.59	-52.3929	230.054	27.7816	45.0493	224.819	59.0286	-49.8418	362.857	119.001	127.421	72.3591
1.0043	372927	192777	362	138628	266.477	1.85801	333.527	164.139	-31.0848	184.592	224.259	324.945	469.162	20.3201	-37.3666	196.89
1.00501	425069	192834	373	172432	253.707	95.5252	333.173	27.5015	55.2978	83.7873	134.47	57.5982	792.794	-33.7243	465.298	324.945
1.00585	293160	180977	308	119345	155.586	-17.5921	226.47	70.5011	102.102	138.068	-9.89463	217.829	192.864	10.6762	52.5551	128.748
1.00589	351994	190006	337	120598	122.673	133.909	239.742	-77.24	89.8774	148.331	109.504	48.2935	290.601	57.377	44.0023	213.7
1.00792	449168	243490	348	97799.6	194.177	69.7638	487.078	162.59	248.988	149.186	151.265	86.6628	371.734	70.7518	106.762	-18.3441
1.0111	443419	193080	358	158432	234.109	95.304	481.755	185.948	72.4771	357.431	115.359	179.327	400.858	45.9046	159.685	-39.4016
1.01531	309853	130950	347	176776	221.236	34.3732	412.389	184.194	135.929	197.598	186.169	56.7725	541.403	137.861	69.7048	222.15
1.01533	329564	123948	345	126192	341.254	21.1459	238.916	16.2649	227.075	-7.71221	120.77	187.57	812.952	7.53525	99.1232	163.166
1.01878	428540	182698	376	256800	289.127	130.872	543.777	221.649	410.354	215.101	54.5605	235.598	1062.49	72.3001	205.339	461.862
1.0197	441377	214702	372	164369	328.838	129.235	541.58	15.7046	191.316	242.367	297.355	264.029	493.478	62.6709	229.331	215.942
1.0199	313509	136357	341	109650	283.892	38.2514	164.463	93.6967	-20.2464	145.78	144.644	193.793	914.7	-0.796289	121.523	83.0058
1.02063	344987	163787	344	188797	215.78	71.1646	297.104	135.576	227.562	-76.1783	214.216	45.7571	623.922	-56.1236	120.195	144.659
1.02073	435551	229251	351	154057	173.606	-17.4889	468.837	105.98	233.74	168.194	121.552	162.767	417.786	-149.024	102.279	33.105
1.02193	297631	154950	315	133152	237.958	10.7499	258.322	74.3498	118.721	43.8401	102.441	148.449	496.368	-51.3606	219.142	221.914
1.02549	349791	157767	352	118874	325.446	13.9203	268.467	178.959	168.489	140.014	70.5748	-5.20537	828.627	12.5784	104.933	206.622
1.03115	344375	192289	332	135885	332.038	50.1072	280.279	73.9812	33.7685	65.7381	54.4426	170.14	664.548	32.1465	193.498	254.326
1.03203	261626	127970	328	149440	205.339	120.874	215.219	256.39	239.889	-12.5342	148.419	137.625	849.242	41.1269	56.9052	192.953
1.03223	500310	212843	367	227319	445.273	69.5573	435.452	64.3077	148.449	122.658	194.899	87.5181	198.453	122.776	201.697	-94.0653
1.03346	515074	255730	381	190177	213.052	163.8	361.618	362.901	87.3559	168.504	153.787	232.207	779.036	45.5065	165.746	94.2128
1.03465	260122	115799	336	126544	185.123	13.3452	524.415	183.972	222.12	173.532	57.672	57.9816	1062.06	12.5784	191.272	279.557
1.03633	456241	230563	368	227773	109.416	41.5397	182.188	139.528	177.69	265.076	57.613	95.9233	703.58	20.5413	192.702	134.676
1.03671	444170	228564	360	174188	280.22	21.898	472.789	173.532	45.1083	148.655	-15.911	-30.0673	671.095	-42.3213	86.2941	-73.0964
1.03683	478202	201225	390	184990	350.352	65.0598	219.112	24.2721	104.904	199.117	262.775	417.993	245.758	-80.8823	112.645	438.755
1.03779	390429	177442	351	176580	250.802	63.6146	332.864	232.885	85.6306	-37.2634	160.364	198.04	478.275	-9.83564	73.6567	157.665
1.03875	473472	198925	359	171894	314.328	16.3534	471.934	50.063	198.881	81.3689	142.211	146.045	442.678	22.3403	210.663	179.342
1.0399	426872	167927	360	118523	194.796	94.9943	597.35	-34.5501	218.817	222.666	132.022	224.804	337.848	-82.7108	128.778	-10.7352
1.04006	363218	184549	337	121333	318.147	112.837	310.877	62.8479	142.329	111.628	158.845	164.788	606.698	18.0197	-113.899	-71.3121
1.0407	483571	223878	370	154679	96.5722	22.2961	394.148	184.4	223.271	398.72	178.605	35.9067	519.372	1.1502	402.613	88.6683
1.04259	355090	194097	328	121488	182.1	28.0766	311.703	202.641	38.4136	170.76	176.673	205.9	500.04	80.4989	177.749	6.48828
1.04317	609328	251439	395	169628	395.726	1.91699	752.641	114.769	185.491	89.3171	211.149	197.362	679.544	-6.29658	143.052	276.298
1.04367	362677	156194	346	164004	227.134	144.674	358.64	154.967	237.707	167.663	209.616	315.581	814.486	106.688	136.578	233.608
1.04391	234736	101960	318	118721	164.92	3.22939	246.584	122.422	194.604	176.702	161.381	129.294	515.155	-16.6336	252.261	160.629
1.04407	394225	152407	360	201369	396.935	123.852	329.265	292.607	237.574	10.514	76.0456	57.0379	1206.16	86.6333	219.392	218.773
1.04589	300111	130151	357	193704	141.386	11.0891	321.539	90.7475	171.998	138.082	168.99	225.615	575.171	-88.3733	70.8697	-140.914
1.04718	362551	138368	366	145152	324.989	191.213	803.367	623.288	356.384	152.725	300.039	278.023	1120.07	-13.7876	96.8376	268.733
1.05083	447282	230899	346	146393	240.184	23.2103	379.387	70.8107	132.744	124.575	154.392	221.649	347.683	69.6753	154.524	-89.5235
1.05478	419965	181270	354	165767	302.354	19.6123	438.387	52.4519	275.59	82.8436	245.552	99.9343	646.837	-107.823	104.093	254.827
1.05487	280573	129807	311	148329	789.432	169.064	577.634	305.362	136.224	-10.1011	82.5486	171.379	946.95	-31.8516	20.4676	54.2951
1.05578	328679	177880	320	206445	269.146	-24.2426	427.651	137.375	222.755	185.83	54.3099	44.9461	597.158	-38.1187	65.4137	177.528
1.05641	472792	168643	385	134578	203.467	28.3567	230.216	343.142	247.336	153.522	127.613	26.7642	633.286	79.0096	104.697	-70.4568
1.05698	468558	220120	374	137606	442.56	90.9539	583.414	151.192	41.2596	104.638	90.7769	100.952	1011.76	66.2689	126.61	162.605
1.05703	352106	172766	338	124015	180.61	185.521	340.104	90.8064	169.61	53.1007	217.947	168.135	538.262	46.8188	82.7256	46.8483
1.05704	372511	169774	354	211899	254.105	110.478	350.485	139.262	73.642	166.926	322.202	122.732	535.18	-15.7783	20.4381	148.626
1.05993	262020	117709	315	85464.9	182.483	-18.005	216.561	115.403	67.9353	107.617	93.8736	-4.20264	729.681	-36.6146	74.4235	194.722
1.06099	453252	183385	355	169591	254.414	65.9298	271.151	51.1394	93.2985	33.8423	218.935	245.39	627.122	86.5596	136.313	227.311
1.06219	576926	241433	386	241197	354.26	78.0216	382.086	212.123	133.791	327.172	270.37	271.638	618.628	4.58603	151.442	136.357
1.06229	309292	143842	335	148829	132.361	-11.9001	220.012	174.697	110.935	66.6818	92.2368	68.4366	1112.22	46.5534	61.0193	169.049
1.06293	554336	223344	381	152610	277.728	67.1685	393.278	255.314	168.548	70.3979	12.8438	322.025	848.549	50.0335	53.2924	145.441
1.06358	492218	244552	379	157099	282.786	128.365	218.345	399.044	215.263	238.68	232.811	136.092	864.991	-41.2301	-0.412891	67.9353
1.0639	545152	248166	360	153711	241.128	94.2718	307.663	180.389	143.48	204.617	302.664	256.626	664.606	4.46807	240.258	-51.9505
1.07008	564915	245022	387	164295	141.769	2.96396	251.863	40.5812	60.7097	227.105	167.53	167.988	776.647	3.33262	60.1788	86.5448
1.07078	320353	178179	316	89578.7	101.35	10.514	337.155	147.004	105.376	-21.3376	103.871	40.773	404.854	43.7811	182.468	113.412
1.07126	362613	173938	347	131076	136.873	136.033	486.179	73.9222	327.186	207.02	184.754	155.321	371.837	-80.1598	-104.358	94.6994
1.07483	340157	170508	329	128068	107.882	-24.39	178.192	162.753	-51.8178	215.912	27.5752	-51.9357	716.336	-49.9598	4.55654	338.821
1.07759	267364	110619	328	88504.2	166.911	133.069	607.421	432.37	234.832	254.178	109.962	260.49	1068.55	26.5725	147.608	44.6217
1.08153	560794	222258	366	116224	350.116	70.8255	207.286	79.8943	127.495	64.2635	59.9134	25.0094	272.994	-88.8895	198.173	138.112
1.08263	334499	141712	332	98566.3	146.06	50.0777	427.504	-63.5114	47.6889	112.572	51.6261	12.1065	617.316	4.80723	128.202	158.152
1.08333	476393	227319	358	149883	273.614	10.2043	538.1	155.276	83.8758	231.411	76.606	249.371	618.643	65.4432	-10.9858	106.305
1.08458	388679	149323	376	133744	309.609	53.0564	359.274	332.436	216.325	155.291	-35.4496	115.019	758.687	19.052	88.3144	-16.8695
1.08489	408269	191967	357	120430	375.952	-3.74551	308.415	176.555	113.029	138.215	154.642	82.7108	552.875	-31.4829	111.097	125.445
1.09469	320125	137596	330	118526	51.11	-14.4217	197.598	5.13164	70.2651	102.397	57.495	211.636	903.125	29.1973	123.543	188.632
1.09485	385902	161678	351	124393	192.466	102.22	454.165	-8.7002	171.998	10.5877	9.77666	116.981	733.618	63.9538	-44.0466	9.99785
1.09642	518739	219816	378	147940	471.713	58.7189	493.832	164.478	163.033	128.144	121.744	162.694	780.467	47.217	73.3323	78.9948
1.0968	435919	168959	382	208809	234.124	1.13545	547.006	3.36211	267.76	117.114	112.056	159.228	1082.51	29.8461	308.474	-38.6938
1.10169	383249	165934	381	164135	337.981	13.183	484.144	133.998	221.044	125.814	131.697	-53.7938	518.9	91.3226	183.81	233.74
1.10278	483187	216371	363	219737	110.861	89.8774	439.552	125.828	190.903	81.0003	217.092	48.5884	905.926	-8.84766	97.0883	230.555
1.10295	306591	164526	308	111625	133.998	-10.396	255.668	223.846	156.014	280.382	154.421	284.157	542.671	91.7797	-48.6474	93.1068
1.10502	403910	197672	351	110438	224.465	47.099	312.263	15.0558	238.975	169.639	92.9299	118.131	616.519	3.43584	-48.0575	225.527
1.10704	349081	168376	336	87458.3	204.514	167.339	357.047	54.8112	293.934	-20.6003	128.527	97.9583	893.407	140.575	77.8889	-13.7139
1.10713	526606	253658	374	161228	104.137	50.4759	400.858	165.215	251.731	259.428	168.268	192.54	716.483	-78.6262	186.125	289.51
1.10886	376494	163344	348	117094	145.839	56.3301	332.274	-48.1018	112.896	29.9936	149.363	63.9096	613.128	67.2274	150.587	157.267
1.10925	447869	235788	338	155606	161.514	36.1279	355.808	122.452	79.1423	19.4501	197.539	188.249	810.195	-15.1295	27.1771	89.5973
1.10989	305684	161986	321	122066	230.039	47.2612	114.518	30.2295	228.815	-25.1568	111.451	117.585	443.946	41.8199	30.7898	241.349
1.11417	411830	185104	347	104104	67.8468	39.9619	289.141	71.666	183.014	71.3121	237.619	360.085	279.999	-17.3119	144.217	257.541
1.11792	359373	162615	343	149532	235.731	88.3291	398.322	259.133	117.261	232.811	228.948	115.034	704.966	15.1885	57.7899	124.958
1.12186	420533	193934	347	145361	192.599	33.5474	406.358	114.902	21.7652	204.115	139.056	92.1188	870.3	-152.136	65.4727	43.383
1.12511	511980	236564	375	237863	507.354	144.453	590.714	414.527	134.027	188.765	111.702	356.384	1067.65	18.4031	30.0083	92.399
1.12578	425024	165194	360	178928	338.718	15.1295	296.337	329.015	58.9549	99.7573	308.975	174.903	796.628	-23.7117	221.59	91.4405
1.1297	454412	176924	358	132736	98.9463	68.9085	382.528	83.9053	223.094	180.065	4.14365	234.876	948.764	-16.2502	248.929	-37.2339
1.1312	267396	152028	315	97508.9	173.444	37.1749	324.34	97.2357	17.7101	143.126	-26.7642	164.596	748.644	53.5726	27.6342	92.2073
1.13138	436952	172621	371	147239	229.302	69.2624	302.059	59.1466	178.162	246.127	233.903	27.0738	434.154	53.2629	137.33	175.493
1.13281	385950	196782	367	213262	329.295	14.6871	395.343	67.5224	105.081	35.1842	139.247	276.563	991.749	14.4954	133.659	98.2827
1.13368	402346	149800	358	144036	324.783	112.129	320.462	-10.6024	78.7589	-9.37852	342.64	159.479	535.578	70.2799	117.187	249.179
1.13539	343636	189696	322	124625	110.891	112.793	285.234	159.405	55.2536	45.5507	146.208	81.1183	372.811	-20.0842	143.686	58.4093
1.13633	443210	193250	367	131234	151.649	104.314	297.812	219.584	269.441	260.696	74.571	240.465	753.791	-2.87549	88.5356	256.685
1.13641	560231	213291	394	171570	437.797	155.969	401.3	124.914	134.956	290.056	136.357	299.891	1032.98	101.895	139.808	254.252
1.13919	367508	187804	329	113876	245.095	36.3049	338.438	76.547	-16.84	216.443	35.951	121.67	336.078	53.8675	52.0832	157.415
1.14416	416338	200374	350	134399	394.664	114.356	269.529	185.698	236.114	138.186	174.387	34.4174	336.491	32.1317	61.6534	56.0941
1.14417	460290	172166	377	171681	297.281	43.2356	279.807	91.1161	207.714	-145.854	170.347	90.2019	808.72	23.1956	157.37	93.623
1.14721	467275	186196	374	155714	332.244	48.7064	451.584	157.872	218.183	173.709	266.093	77.3728	651.586	6.41455	127.023	142.565
1.14871	436827	228598	354	189433	329.221	92.9299	376.704	184.267	146.768	19.804	108.192	196.035	484.159	1.8875	140.678	-21.3523
1.14969	309830	139800	317	110637	86.1024	-11.148	143.052	149.835	32.928	158.299	146.34	65.1335	322.202	-97.7814	144.866	143.185
1.15005	496896	219843	383	191137	147.741	52.732	503.402	115.595	121.611	294.774	194.825	313.959	605.799	132.774	284.909	-20.4528
1.15037	541337	222765	388	170306	321.774	71.3564	364.568	115.595	59.0434	33.7391	76.8419	149.923	965.456	50.933	94.7437	79.216
1.15113	430914	168559	377	211617	221.796	-12.6374	298.903	199.043	216.709	81.4427	144.969	1.66631	870.536	-16.2502	129.928	74.8954
1.15192	315466	149184	327	110364	106.157	84.9817	110.787	148.095	157.002	-52.5993	79.6584	-9.31953	-23.1219	73.5535	6.22285	-75.9276
1.1523	492574	189965	380	165046	419.482	44.371	90.3346	182.1	57.613	29.5512	336.521	194.84	827.285	21.0132	166.248	8.43477
1.15586	269112	145298	302	87259.4	84.8638	59.1466	104.506	155.114	183.368	2.94922	101.099	159.11	565.896	42.9259	96.9261	-36.7768
1.15661	452458	243820	338	144984	56.6545	45.6981	328.071	72.8162	236.837	108	46.3765	115.609	560.455	-0.589844	13.5222	143.627
1.16015	383031	170675	348	109583	180.979	82.0768	361.678	111.392	90.3936	120.033	276.932	86.3384	338.556	44.6512	175.036	-36.8652
1.16079	490436	210941	376	238655	258.897	26.307	803.471	96.351	293.093	539.442	159.73	460.358	766.089	-30.4359	185.845	192.982
1.16747	372870	196746	342	108460	297.016	-15.3802	222.666	70.678	-15.8226	185.801	114.223	78.0363	467.333	-59.4562	116.317	14.2005
1.16825	311142	154349	326	137966	156.53	37.691	67.5519	62.14	261.876	-197.48	241.571	134.882	499.819	-74.0401	99.5361	129.368
1.16882	468339	216822	376	155389	409.941	94.0653	457.925	357.932	239.889	166.926	258.204	171.202	397.319	32.2055	149.894	222.533
1.16902	420891	210538	366	187578	323.323	9.17207	449.122	64.5142	147.107	124.678	210.766	310.966	427.592	20.5413	80.4694	209.1
1.17033	472094	242001	373	143168	458.309	142.668	494.156	191.581	120.638	228.432	58.5567	127.819	1037.85	38.3103	145.706	93.0036
1.17089	418335	218052	344	119928	124.693	28.6369	346.106	48.9718	147.417	139.911	95.422	-173.355	1001.13	102.338	86.1909	244.004
1.1716	427573	178060	351	181397	231.809	102.589	558.272	-15.7636	52.1569	64.8828	77.2695	-18.005	769.112	26.9264	173.414	29.9788
1.17266	506887	236161	378	175627	413.377	128.232	322.276	159.258	230.526	64.4404	367.546	230.673	782.133	-68.3629	79.5257	79.5847
1.17619	397893	171686	393	202091	116.332	61.6092	237.102	97.1768	230.894	124.236	302.428	112.483	748.173	88.565	127.318	88.4028
1.17782	386761	160455	387	206200	378.989	35.3464	451.835	98.4449	227.37	129.102	58.0849	258.248	1027.33	8.53799	53.4988	451.407
1.17845	438261	215370	366	147058	165.127	126.182	766.295	377.869	323.559	190.284	99.2707	431.544	625.426	16.4272	140.589	22.8859
1.17919	273525	125427	319	133395	273.407	104.845	623.082	444.845	545.016	169.683	262.893	197.037	942.349	58.2913	-159.42	179.165
1.17922	474918	237116	373	230126	392.851	133.555	341.003	276.607	306.453	148.272	320.624	135.163	573.181	59.6185	159.376	155.984
1.18009	381908	201190	340	104018	124.855	-8.58223	150.469	146.856	66.5344	-39.6965	229.877	126.3	449.579	-2.846	113.25	211.385
1.18013	494383	214348	395	242189	599.134	125.445	512.191	170.421	239.477	252.807	313.649	75.9866	758.79	103.001	64.4257	41.584
1.18454	413553	190496	352	108661	303.829	133.821	302.59	167.516	131.786	114.267	33.4441	191.463	545.517	65.5906	180.138	61.0931
1.18496	476587	206805	384	155768	341.284	102.839	387.129	487.167	164.758	88.1227	258.071	-8.83291	845.924	45.9341	68.2154	149.968
1.18585	459891	203745	347	145918	231.189	109.254	401.61	139.1	59.0876	-8.30205	179.637	218.213	381.452	-23.9919	107.204	79.7026
1.18648	534437	266123	382	234370	242.146	152.032	431.191	302.649	389.533	67.0062	84.2887	96.115	1038.94	-30.9963	2.78701	77.0631
1.18825	464703	225081	378	134944	266.595	62.6857	418.995	2.56582	193.793	34.7418	61.9483	215.927	921.144	-67.3454	177.292	225.158
1.18921	283179	131585	325	123793	252.866	69.9997	280.412	115.801	86.9135	-188.16	191.758	156.117	581.91	49.7681	273.717	179.74
1.19693	323708	176524	306	121261	242.971	98.3859	450.95	192.097	18.8308	70.6485	96.5132	216.001	320.02	-26.8674	15.3507	168.4
1.19751	508689	179022	395	156332	377.544	93.4313	502.783	-45.2558	87.9015	115.005	239.034	130.532	808.204	-47.8363	106.069	241.497
1.19778	344405	158414	361	132063	233.947	146.119	114.902	12.1803	90.9392	24.3163	184.429	162.679	690.058	70.6338	128.483	240.524
1.19857	337406	166263	336	104935	184.651	61.8451	62.9806	137.728	189.266	-30.3327	163.446	80.086	174.092	18.0197	138.127	181.465
1.20031	295438	148452	317	131212	153.197	57.613	246.319	141.636	7.18135	127.893	212.919	32.6331	585.597	91.4995	92.9151	31.6599
1.20097	346459	147156	335	119325	120.461	45.241	298.771	15.7488	84.1117	40.1536	205.413	239.064	712.281	27.3687	70.1324	-184.002
1.20314	294753	120030	329	115802	135.752	99.4919	329.56	-103.621	148.346	148.98	63.8211	46.8778	586.954	8.8624	84.6131	185.137
1.20483	302100	156695	331	111848	228.181	52.4666	227.385	244.903	254.09	139.188	158.255	129.574	1125.2	-41.2153	3.73076	102.839
1.20631	452974	220070	347	131052	325.49	7.21084	317.012	-5.35283	11.7526	184.99	143.833	133.673	718.518	119.193	180.551	29.4479
1.20666	540081	241904	365	191369	507.295	115.786	511.984	262.746	263.822	300.422	116.656	242.087	681.078	-23.2251	250.433	106.349
1.20721	598491	243345	372	220279	297.134	166.675	321.804	-15.5276	108.752	245.552	67.139	279.262	763.302	11.9001	94.6552	120.122
1.20939	459775	164818	392	146797	156.957	206.873	590.994	295.821	309.889	94.8764	233.372	160.673	609.014	-28.401	166.071	159.862
1.20981	388680	195505	360	125268	276.474	49.6943	241.158	190.918	31.3207	55.4011	210.147	284.526	772.076	-160.29	52.0832	24.3753
1.21027	511230	226112	370	123515	387.557	102.5	212.934	89.8922	147.948	94.0653	209.232	79.334	683.128	106.85	103.178	153.994
1.21115	419465	203710	345	127379	220.203	12.431	429.229	162.885	136.269	177.278	190.505	161.411	506.145	15.0853	85.0407	153.433
1.2121	315414	124190	349	149671	195.224	75.1166	586.054	98.4302	190.77	364.818	125.239	109.18	369.729	6.621	218.05	40.6402
1.21425	497860	216570	345	181868	296.913	78.8031	732.674	170.774	204.558	37.8237	117.055	186.287	731.141	59.6185	197.73	404.485
1.21555	348229	179069	343	163356	94.2865	133.334	293.639	-9.76191	39.667	294.715	90.8802	249.696	542.524	51.6556	180.787	-56.8314
1.21787	413586	195728	349	157009	303.829	62.1843	208.215	132.095	116.73	103.311	270.915	73.1406	542.479	45.6539	46.4355	254.886
1.22209	470364	216498	375	236926	112.35	87.3116	440.687	209.498	229.184	194.737	320.934	22.0307	791.054	-74.1581	44.5037	115.595
1.22227	418756	156324	381	129336	259.015	53.1154	520.213	87.9604	115.639	172.102	-27.3245	99.4477	774.553	-148.714	146.06	127.156
1.22432	562566	243517	396	205756	367.399	64.5584	549.292	194.973	130.798	245.626	183.81	133.939	362.105	15.218	149.009	118.352
1.22454	364449	157508	357	144351	78.5229	12.5047	318.825	-0.545605	226.028	114.96	185.742	121.375	393.47	-84.5836	129.235	170.848
1.22522	375220	188590	344	123863	216.65	72.4918	180.89	188.47	154.937	181.687	83.6398	234.92	818.32	52.6731	7.24033	235.657
1.22568	385412	161809	357	157506	293.152	70.7075	248.369	60.2378	81.1773	55.7845	-6.11963	112.586	793.812	-21.0869	138.672	172.338
1.22592	353437	157249	349	169132	292.15	184.754	545.163	94.8469	259.472	76.0456	113.427	121.936	663.751	-68.9085	135.104	167.545
1.22938	362377	182092	341	112466	65.8413	2.61006	400.533	13.0945	226.942	19.1994	87.2969	210.117	719.698	-10.8826	141.739	193.528
1.23	488235	231104	361	103076	40.9499	83.0205	340.944	196.964	321.553	170.966	439.419	143.789	752.213	120.859	61.8451	90.8507
1.23018	368106	199026	335	114985	166.483	84.097	152.504	192.982	17.0317	55.6812	164.773	68.2154	166.336	37.5436	177.278	80.9266
1.23344	340837	178347	342	98953	221.118	13.3305	467.613	103.591	143.067	95.9528	117.851	120.888	342.198	38.9592	91.411	50.0777
1.23751	354447	200075	329	107180	86.0877	22.5615	348.067	85.719	174.343	273.923	19.6418	205.59	434.936	25.5697	-24.2721	9.54072
1.23846	624682	241555	380	215059	167.471	61.5502	508.46	41.3481	9.11309	270.989	68.6283	258.307	797.543	50.815	142.654	99.8458
1.23965	361743	160129	367	198871	68.5693	39.8292	445.037	51.7588	90.8507	-28.1503	122.938	153.566	501.47	83.5809	20.3496	192.053
1.24035	494653	194182	364	175165	215.455	141.253	238.031	-19.7155	172.942	200.178	124.206	116.17	814.5	4.24688	199.81	73.7747
1.24168	317415	129086	338	122773	237.737	85.719	163.18	178.103	186.287	70.5158	51.2132	-57.731	750.134	1.3419	42.8227	189.104
1.24343	403327	185842	349	112533	287.991	101.601	395.077	119.827	87.7687	173.311	213.391	126.418	1124.7	28.2093	465.166	171.762
1.24571	325799	154745	345	138321	147.8	43.9139	313.487	188.101	177.808	241.084	88.5945	110.891	705.969	-0.368652	22.0602	123.675
1.24605	376195	170326	334	109162	191.699	32.928	290.144	226.839	164.92	34.0045	175.877	189.502	707.871	61.388	207.197	341.387
1.25011	457632	184649	379	151537	436.396	169.816	462.452	150.012	216.296	221.84	230.423	264.368	1210.29	88.2111	78.2575	164.301
1.25289	231006	109359	314	129416	153.153	78.0806	294.067	104.225	295.128	109.283	101.379	77.0778	455.802	24.0951	165.908	155.955
1.25337	401196	195439	363	156770	204.602	74.1434	318.368	213.317	31.1143	124.177	140.412	280.264	493.463	-56.4038	94.2423	196.61
1.2549	366096	149897	358	155790	188.617	35.0367	261.124	-61.4617	106.614	170.73	119.9	104.52	639.096	-132.199	27.5015	193.955
1.25538	437387	210528	363	228272	182.512	47.2317	295.099	292.784	12.195	100.907	42.395	26.425	720.597	108.974	167.162	97.8698
1.25675	302975	160539	343	117682	292.371	29.9788	311.688	15.1885	155.792	9.61445	68.8495	133.452	429.008	29.8461	116.406	236.749
1.25782	456358	227952	349	141011	186.081	25.0831	544.721	115.86	119.207	42.0706	108.708	263.469	839.289	-89.3613	101.748	88.3586
1.26083	572287	229274	395	180799	361.854	156.441	453.487	176.865	279.217	41.8052	294.258	246.599	891.755	58.1586	36.4228	211.621
1.26117	535558	208112	374	188381	149.629	27.472	214.644	172.529	132.155	164.611	235.51	3.81924	934.136	9.09834	192.643	222.135
1.26134	358594	172922	337	132712	135.413	46.2143	511.881	182.852	201.063	148.567	202.744	-10.6762	618.599	87.7098	54.2951	155.733
1.26357	299115	146634	322	110520	166.012	36.5261	283.051	98.7399	49.9155	90.0839	122.466	102.662	538.454	-49.4289	260.711	20.8952
1.26453	524214	205593	371	135770	423.021	77.0189	599.399	158.476	145.544	203.555	81.1773	135.723	725.523	-9.76191	53.0122	209.055
1.26675	407161	152441	379	128872	246.452	4.3501	349.32	87.4738	227.724	208.053	185.314	175.508	1217.22	9.2458	136.829	149.968
1.26731	349389	161375	343	233134	255.579	16.2797	574.876	163.21	173.886	41.7019	206.46	292.902	530.535	47.4824	258.794	13.9793
1.26843	401247	201366	358	163952	121.537	49.6648	281.621	62.4939	109.46	12.077	177.101	205.634	752.169	35.1105	273.216	-22.3993
1.26928	436031	194289	353	154614	92.8267	167.236	493.803	77.6529	48.6916	21.8242	176.245	15.0853	798.53	33.9013	130.591	39.6228
1.26978	344483	150387	354	123119	240.509	52.5108	372.295	258.986	298.195	57.4065	157.164	215.396	855.288	59.7659	114.415	117.969
1.27026	425868	159533	368	180527	65.5611	172.323	307.471	97.4569	230.658	370.186	186.848	79.8796	642.074	78.9653	151.634	222.002
1.27205	388841	144339	358	167019	95.1418	68.4071	402.76	280.117	101.719	248.073	189.546	62.6709	901.517	138.997	146.871	217.269
1.27437	428267	181269	356	193909	312.057	42.1296	425.956	117.939	137.198	112.94	203.953	-145.736	639.936	205.915	172.47	136.991
1.27558	485469	195696	358	98413.1	83.7431	-36.762	273.982	41.1564	134.661	152.327	111.421	81.8408	652.721	2.47734	167.545	237.766
1.27671	421733	198348	344	126249	193.13	39.4016	344.97	48.6474	-21.3966	199.78	283.848	264.574	473.527	34.0045	173.001	90.3198
1.27769	472753	215945	368	142298	126.005	30.7161	277.3	199.19	19.5386	108.163	62.6857	274.204	320.226	154.878	300.879	6.82744
1.27773	471164	233050	380	221101	346.15	134.632	570.895	17.8723	77.3433	134.75	241.423	87.1199	695.205	49.5764	92.5465	215.499
1.27783	356110	186861	336	133622	202.051	32.2792	429.332	43.56	102.648	174.417	35.7003	92.1926	740.962	191.507	181.524	80.0418
1.27821	489669	261396	358	125728	228.845	41.3333	325.903	259	207.065	-78.9211	10.9858	115.609	937.852	-19.0077	277.993	1.53359
1.27827	288607	171082	312	116857	169.197	9.87988	270.694	-47.7921	210.972	189.576	218.921	190.667	511.601	-65.0745	116.671	134.735
1.28214	536618	221364	393	195902	532.201	90.541	611.24	356.634	143.538	291.973	204.396	298.299	870.934	7.47627	139.129	119.443
1.28493	395985	182697	341	130704	205.207	51.4049	452.985	198.541	263.129	306.851	266.536	162.782	842.99	-1.8875	167.147	101.202
1.28749	391064	161976	355	210195	250.226	95.7759	596.111	181.775	244.874	12.5637	283.258	187.88	773.86	53.4251	176.481	120.476
1.28754	303439	176324	308	106823	209.616	32.7216	226.957	-115.388	113.353	170.45	248.531	20.7478	463.735	-29.3742	35.4349	114.577
1.28758	482194	172745	391	111814	391.155	45.8456	383.089	186.214	-46.9368	191.227	116.848	112.07	478.393	-0.471875	167.118	190.977
1.28898	268032	124345	323	120118	301.012	20.3791	301.13	243.561	85.5716	121.98	200.665	-7.09287	869.194	35.5676	169.492	79.8206
1.28946	323516	166323	327	132582	200.842	13.3452	481.519	224.17	152.062	187.482	119.606	146.989	569.966	-65.5759	74.0549	203.511
1.29119	458569	255724	362	127255	204.248	157.754	484.955	295.88	66.1215	130.798	171.836	10.0273	758.834	-17.4594	130.134	152.814
1.29189	387033	170500	332	140200	207.065	112.586	462.777	166.351	108.207	128.674	-57.0526	183.412	794.431	-60.3263	55.519	211.459
1.29243	458902	219900	363	138329	195.828	95.186	228.373	-0.929004	158.506	105.538	171.807	33.4736	859.624	-51.862	145.308	326.98
1.29281	333431	152016	340	120913	254.665	85.3651	218.95	48.9128	82.8436	59.8691	93.8884	153.861	391.214	21.0427	123.513	262.466
1.29352	515665	243934	357	117578	379.741	21.1754	159.582	185.875	81.192	281.606	52.4076	202.007	481.725	-4.12891	27.8701	108.605
1.29359	504050	185979	381	140805	329.56	92.5023	446.246	150.381	169.905	206.224	245.301	172.618	270.016	-41.584	121.67	11.9001
1.29363	532967	219798	402	220036	439.212	12.0623	398.351	245.611	203.127	341.269	242.234	339.16	1448.11	-51.8915	339.042	156.589
1.29518	469777	172902	380	196016	277.212	30.0673	152.253	-49.4584	12.4162	52.0979	79.8649	-14.3332	932.233	87.6065	144.792	178.855
1.29687	492789	210240	377	156926	348.509	113.781	271.653	100.126	168.695	104.506	177.174	186.287	527.674	68.3334	131.122	67.5814
1.30046	297642	111683	348	163265	222.814	11.1775	380.582	209.601	200.812	167.088	84.2592	105.523	794.033	-84.9375	161.824	278.775
1.30065	481255	248268	351	140680	237.442	75.3378	607.598	364.332	272.11	212.993	374.477	127.701	823.953	25.1126	255.579	101.453
1.30106	244783	101640	324	118380	273.614	29.389	201.019	101.188	212.55	98.2975	56.3301	125.239	681.048	-36.7473	132.848	86.9135
1.30287	455693	241692	352	135027	385.876	-12.4457	378.444	112.409	160.88	139.188	-23.9772	141.445	989.153	107.13	213.479	255.727
1.30614	375893	161224	356	137046	335.326	100.657	603.278	182.925	32.7068	111.569	164.183	184.71	1015.75	49.3847	126.566	109.534
1.30717	525463	216876	382	171171	377.957	58.8222	463.794	275.442	212.506	194.029	283.258	184.223	642.635	19.3174	126.094	142.86
1.31046	399096	210897	351	107282	211.651	8.21357	329.265	146.075	22.8417	97.9878	177.101	172.367	715.451	-3.90772	137.463	145.146
1.31226	535062	211947	405	201392	360.439	125.696	223.772	76.1341	99.02	62.1843	291.353	455.595	437.753	18.6833	157.12	58.5125
1.3147	511396	193228	382	199211	400.047	30.1558	357.814	116.052	101.601	174.343	201.815	298.387	1215.37	-20.9689	19.9072	91.1899
1.3147	375778	209568	326	152826	329.487	17.0317	391.45	177.16	99.6983	49.252	-18.3736	77.4465	608.542	-28.7696	158.55	59.589
1.31677	317583	137953	349	132867	279.026	56.1974	342.183	196.212	116.966	169.403	206.357	160.113	730.831	81.6491	67.8763	101.144
1.3208	259561	135801	320	96306.9	180.389	51.4491	227.547	87.2231	153.065	79.8354	35.7888	80.8971	349.128	50.6823	101.129	35.6266
1.32123	441337	190994	374	257754	386.672	144.792	441.985	198.91	429.51	387.424	162.605	305.849	1062.71	136.313	301.425	254.429
1.3241	349698	152168	355	121910	166.985	-31.9548	388.117	46.1848	56.9642	290.144	-10.2633	360.188	604.207	40.4338	118.116	-78.169
1.32677	326613	145146	331	115435	229.906	97.1178	324.738	123.44	18.6538	-51.5081	109.165	-10.3075	838.876	-31.7188	155.468	48.6326
1.32691	486761	180805	388	236580	335.37	82.8731	596.701	-70.7518	123.041	3.28838	28.519	31.8663	855.48	-87.7687	-19.804	365.261
1.32759	396306	177936	363	111742	180.418	-0.516113	280.5	243.134	74.9249	67.9353	156.677	149.393	468.203	44.8724	138.363	249.474
1.32805	472112	227650	374	130958	242.618	-29.0793	455.005	52.8058	117.305	161.794	355.705	264.692	614.381	61.4912	-3.98144	171.556
1.32869	386694	202948	359	216857	243.827	-4.18789	591.569	104.594	86.4711	285.13	9.12783	29.0056	551.74	83.6251	204.16	146.974
1.32995	402235	176052	347	178691	95.7611	34.2257	216.945	140.383	47.8658	208.878	15.8963	163.269	791.806	36.6883	222.946	0.309668
1.33029	456403	238003	356	222338	514.727	28.9613	528.117	238.09	252.438	152.769	300.717	57.0084	250.713	-41.1416	167.855	-4.64502
1.3308	320913	154839	340	158640	183.412	67.6551	388.427	-18.6096	51.3459	238.533	76.8419	461.14	697.918	-24.567	77.535	-23.9919
1.3329	303933	139001	333	130062	185.049	99.5066	331.168	178.9	59.5447	333.011	86.7365	243.207	1013.04	24.7144	17.3709	201.638
1.33395	451723	168914	376	168761	230.481	45.4622	248.958	87.5328	196.565	239.86	-20.8805	176.555	884.544	17.8428	97.6781	-82.3717
1.33421	298778	126944	327	125992	235.008	76.5027	418.686	162.163	139.41	90.7327	7.3583	231.75	758.038	-25.0536	39.3573	234.787
1.33603	452866	211261	366	201472	309.992	185.064	347.049	44.253	158.24	32.928	136.077	132.14	563.286	77.6382	104.845	300.702
1.33606	407778	182031	342	134368	192.274	44.4447	181.746	133.216	25.7762	153.463	182.911	219.673	410.87	104.122	62.3612	294.538
1.33645	379166	170031	350	169049	276.239	71.2679	388.058	109.549	108.472	343.156	201.387	56.7872	498.639	-63.6884	175.832	41.4218
1.34022	621100	233574	401	191110	366.986	76.1046	663.972	224.111	132.346	141.371	186.641	75.2936	478.26	61.9188	62.2875	133.673
1.34134	447033	190018	352	102953	187.408	138.687	223.271	97.0293	189.723	86.766	187.04	20.91	666.405	-77.9184	110.979	243.974
1.34296	539946	249843	359	138212	235.923	52.3486	333.852	148.906	180.787	94.7289	126.698	-44.43	732.158	65.6644	350.249	43.4567
1.34502	418736	210794	358	112056	113.958	72.4328	110.522	133.364	78.5377	44.0023	129.5	104.933	396.139	-1.63682	122.142	221.206
1.34554	339532	149557	337	149780	352.181	69.5573	216.192	170.642	182.424	-57.2296	146.355	182.188	952.612	-12.5489	213.523	56.3153
1.34683	331356	132229	347	138517	231.13	23.3136	190.387	186.612	201.727	210.427	203.894	200.281	515.022	9.03936	226.058	194.973
1.34789	345743	132946	361	170107	326.302	62.258	415.619	332.701	15.8078	157.636	225.217	211.548	852.722	-9.70293	210.043	168.135
1.34835	327866	137106	363	136529	139.999	80.263	319.902	95.245	172.485	75.1313	36.0542	114.209	757.669	125.755	275.59	119.782
1.34905	422151	183497	360	118785	120.21	43.4273	151.796	123.233	227.694	-38.9149	107.838	85.896	215.485	-37.3371	97.7961	97.0883
1.35174	485376	229317	375	143348	237.014	75.1313	374.02	112.365	105.685	169.786	101.689	218.626	664.326	-33.3999	-69.2919	99.9638
1.35465	356426	152569	334	121075	69.4394	84.6573	222.312	13.4042	108.885	47.4234	160.806	109.136	328.735	72.5213	173.045	92.2368
1.35496	545100	238348	405	186083	368.416	31.6304	359.171	235.687	203.924	109.608	279.999	199.706	832.889	105.331	154.937	160.364
1.35811	402182	175692	358	160709	328.676	120.417	544.175	388.943	235.392	168.813	191.286	440.79	1145.26	74.9986	31.3649	45.5654
1.35877	328410	168176	323	132646	211.533	38.2366	239.034	182.247	-7.09287	105.494	18.8897	-14.2152	867.528	11.1186	110.596	106.216
1.36208	349135	163993	335	144582	193.292	63.2607	215.131	162.826	386.657	113.294	102.766	56.9642	640.467	12.4015	86.4858	182.262
1.36218	535192	234639	367	183483	180.242	99.8311	464.915	136.947	268.556	127.229	303.209	226.883	874.886	65.7086	319.622	121.287
1.3632	443892	193640	350	125997	270.738	59.0286	266.491	87.0462	242.455	91.9271	278.686	335.282	395.033	30.6571	213.966	82.8436
1.36488	444130	211122	345	120891	157.768	29.2415	314.431	-10.7646	152.991	-38.3546	154.819	278.347	844.465	62.317	170.598	133.024
1.36934	461374	184192	357	183254	244.874	84.5836	108.605	138.333	136.401	192.156	6.07539	106.423	839.348	-55.0914	243.104	126.875
1.37063	564340	232201	382	190962	268.423	154.406	826.474	290.336	95.7611	263.38	-23.0481	164.743	810.888	24.6112	-12.195	418.597
1.37119	324153	170642	330	164737	201.904	93.4313	362.783	151.723	231.632	203.201	230.423	167.206	368.018	87.4296	-74.1581	125.445
1.37229	355021	183940	341	84228.7	197.907	20.0399	308.931	9.03936	25.673	39.3426	104.299	5.19062	797.351	68.5104	133.629	198.586
1.37362	539577	226499	387	179727	376.114	18.8603	338.541	224.878	154.347	183.147	244.697	203.555	955.222	5.95742	198.556	98.268
1.37363	451476	212037	344	106834	171.571	60.6359	482.949	-58.5125	-45.9193	119.974	86.7808	114.651	770.557	-51.3164	-113.604	50.8298
1.37454	383126	158828	350	111770	147.181	129.22	219.835	-72.8162	-36.6735	211.252	73.9517	11.5314	603.056	96.115	57.3476	118.529
1.37455	399630	169559	363	133843	309.742	106.275	244.638	323.043	264.339	136.799	23.461	110.006	335.149	83.4039	171.762	69.2624
1.376	459360	218098	358	98229.2	374.433	127.583	384.652	148.567	131.299	108.015	171.32	187.275	367.207	26.2038	-10.8384	229.7
1.37955	401482	158543	361	141074	81.074	67.2717	303.18	103.68	97.1768	76.2078	339.219	113.545	578.946	4.93994	188.735	239.757
1.3805	399570	170219	354	112437	120.151	105.597	375.907	99.9638	127.922	70.4274	249.858	-8.1251	451.319	120.549	183.132	13.0061
1.38079	507702	201984	367	196492	287.21	101.483	119.222	141.813	112.881	135.59	284.968	189.487	563.05	10.8974	164.655	158.462
1.38243	562342	207551	407	209398	346.887	98.6809	287.49	226.662	107.941	-46.7009	240.494	178.148	1129.46	-60.8866	175.493	204.41
1.38545	574269	274291	389	232140	329.811	82.5486	539.456	222.194	91.6322	166.557	145.986	57.1116	432.473	-49.5469	350.338	287.49
1.38594	393311	200726	345	114122	238.076	14.3185	264.486	20.8067	119.016	268.541	253.131	98.7841	899.069	70.0587	108.797	135.428
1.38679	567726	269295	383	157627	510.259	130.488	277.728	75.2346	249.622	164.375	231.292	93.8884	886.624	43.56	36.6146	215.263
1.38718	393018	192119	352	108954	236.291	46.7894	641.381	271.24	110.714	-56.2711	294.996	120.166	828.082	-38.2809	11.1333	61.1226
1.39142	490766	203846	375	169203	325.505	55.6223	405.429	92.2368	123.381	180.861	63.8358	28.5779	949.162	16.4419	87.1052	215.204
1.39261	292313	123063	324	98813.5	82.1652	32.5446	125.327	58.5862	188.529	118.146	-30.8193	149.629	683.408	-46.3617	-54.6195	80.2482
1.394	343888	127905	358	102365	207.655	-9.90938	337.981	79.8796	26.2923	74.2466	75.5148	-20.3644	156.014	3.30313	287.74	137.33
1.39535	562075	234674	396	199713	347.079	78.5377	636.294	100.126	24.5965	65.915	269.971	129.397	1099.93	30.0968	105.671	-167.353
1.39624	508235	234410	400	192766	219.968	40.8024	334.161	120.623	97.3832	188.617	195.622	271.992	1024.22	-11.0891	98.3859	105.317
1.39999	405165	204459	351	121736	145.397	121.508	188.131	89.4351	12.8586	132.155	97.9436	161.824	553.79	14.8788	166.513	229.125
1.40064	444889	183096	371	136240	246.186	71.0172	459.002	114.076	279.217	153.359	144.615	333.232	981.707	-6.31133	214.04	-2.24141
1.40069	556984	216848	402	208742	479.956	52.4371	356.723	36.762	160.275	20.5708	167.707	48.146	729.224	-15.041	113.81	66.1805
1.40099	476575	180762	378	256863	317.174	40.1094	567.002	104.712	310.627	469.56	151.605	87.2526	786.822	81.31	147.284	136.888
1.40449	366003	150680	352	162862	144.261	105.98	268.792	192.245	-78.7441	26.4398	51.0952	146.96	568.108	7.9334	173.119	132.125
1.40534	526419	252413	371	149787	203.776	135.708	456.834	115.314	155.483	216.119	88.9779	99.7868	1329.08	91.2931	44.8134	166.13
1.40638	453827	172523	379	197868	270.237	148.67	482.197	-55.8287	123.366	-8.08086	178.885	170.258	741.876	20.9984	153.713	161.897
1.42025	397157	203146	329	159845	255.594	31.3502	398.956	64.7501	120.785	65.0155	7.91865	65.1777	818.143	124.914	382.72	261.227
1.42215	257114	124918	318	100200	283.523	29.5512	242.839	112.262	32.0138	-5.10215	13.2715	206.607	142.167	-42.2328	42.2328	131.638
1.42273	515118	244544	368	204755	210.825	38.8265	490.057	190.121	259.959	230.393	7.28457	277.389	1109.51	41.1858	87.7245	313.045
1.42414	569460	217738	401	184568	284.85	95.8644	594.961	290.115	218.817	206.018	16.2502	322.143	945.814	-60.9456	152.416	151.442
1.42571	602444	276381	384	210235	56.0499	115.079	361.353	149.393	145.854	184.076	142.536	121.685	418.509	-60.1346	193.764	173.93
1.4263	278512	126707	322	130060	256.228	118.957	409.824	-42.6752	34.5206	-10.5435	69.6163	166.13	180.669	-20.733	79.7174	153.816
1.42675	377965	198122	361	149886	256.98	89.7447	426.855	219.54	371.071	204.735	268.644	190.033	713.313	125.681	319.474	40.478
1.43087	335555	164502	347	104498	242.986	8.44951	331.684	226.633	274.484	134.248	77.5792	178.118	709.361	77.7119	-86.8987	164.05
1.43256	508327	207026	390	147925	326.287	146.37	335.12	55.3863	34.2257	45.9488	153.787	216.207	859.476	-84.9817	101.144	-34.8893
1.43335	471212	196194	383	186753	202.331	75.1608	402.332	249.224	42.5425	221.147	285.278	299.7	742.097	34.0192	151.059	143.774
1.43443	330867	130553	349	119656	176.938	84.7016	519.741	202.022	16.1912	119.429	255.83	149.835	65.6644	-82.5781	99.9933	98.4007
1.43618	630390	258654	395	196203	194.029	70.0292	585.42	122.614	58.7779	-37.1897	421.62	-61.4912	834.614	62.4939	189.384	96.7639
1.43741	383470	159684	365	220657	213.951	57.7604	573.446	133.246	270.193	90.3641	358.006	95.304	336.019	54.5605	241.674	-73.524
1.44016	415631	172785	366	194850	118.308	105.995	414.778	181.805	59.412	158.697	222.931	316.776	825.295	28.1061	15.5276	193.159
1.44117	403342	183224	361	213371	207.271	53.8822	280.825	162.369	130.282	121.228	328.219	179.018	719.182	48.1755	128.704	249.74
1.44394	416239	195120	349	131789	153.182	108.782	226.795	318.678	132.199	189.281	17.135	131.786	845.983	-42.9259	141.798	211.99
1.44594	298550	127745	325	110547	321.863	-31.7631	432.385	85.2324	62.1106	118.588	-7.28457	238.901	366.116	-33.6948	65.8855	111.879
1.44634	543740	255965	386	186985	464.458	109.077	237.412	246.702	61.9188	385.522	263.395	198.261	760.648	-10.1896	246.835	139.749
1.44794	336461	131447	361	139356	147.196	94.1833	360.807	207.728	136.829	160.157	167.589	177.661	446.335	115.668	135.561	32.8101
1.44805	419000	212844	326	150162	224.627	60.9014	342.788	131.815	88.9484	149.378	104.859	229.892	550.103	-9.54072	254.503	98.5629
1.45205	404586	173480	348	105727	177.823	-6.14912	251.716	149.26	-48.8096	109.519	176.747	191.817	731.244	39.5048	59.8249	56.6692
1.45218	450634	211693	363	155498	174.771	131.668	353.656	94.1686	225.851	144.158	176.702	103.812	395.667	194.206	227.001	52.4813
1.45259	375033	174284	353	120878	129.176	64.6911	315.906	119.178	97.5159	153.286	47.6741	92.3106	1171.9	-23.0187	144.055	155.158
1.45463	403428	148967	375	169322	462.054	146.65	350.529	69.5131	113.073	248.472	239.285	278.023	584.756	-5.14639	144.335	323.883
1.45618	397714	163969	349	146436	376.35	115.211	346.165	96.0413	72.1821	97.4569	120.269	157.179	574.994	17.2234	141.725	155.188
1.45768	396049	207038	334	138884	192.599	-8.37578	139.011	50.0187	-95.8201	189.251	271.151	-3.99619	471.536	8.7002	272.257	109.681
1.45845	411775	211217	356	118800	212.373	125.003	340.369	196.934	178.516	64.3667	170.966	238.68	813.63	36.4228	10.514	76.9156
1.45858	391584	183805	352	181872	137.035	24.1541	275.737	197.568	115.034	54.649	223.094	50.874	293.167	44.5037	71.4153	131.447
1.45871	314228	124207	355	159096	181.259	36.5556	505.54	78.1395	142.845	96.2183	174.431	80.8971	810.003	-85.2914	152.445	240.922
1.45971	358110	139196	365	167804	72.2264	105.11	57.0674	3.03769	114.105	151.118	52.2012	215.603	881.993	43.2356	192.392	116.081
1.46067	452837	203562	357	157841	240.922	128.35	377.589	139.026	194.383	180.949	45.0493	118.426	615.9	58.542	121.272	165.938
1.46382	385038	172919	346	112722	151.929	84.4951	209.35	99.9785	-70.1914	13.7876	135.738	68.3481	425.204	35.4644	113.914	164.242
1.46717	414083	164913	358	171991	396.39	118.087	445.951	288.183	43.0586	354.938	266.079	127.79	547.272	10.8531	122.643	226.972
1.46792	498350	213630	383	219816	179.666	-10.0863	306.984	219.407	88.0932	222.592	181.362	200.724	445.479	74.5268	227.37	14.2742
1.47037	614435	254987	406	240740	299.08	142.668	470.858	253.338	312.514	67.5224	263.454	364.863	1174.32	-30.4654	163.401	60.0756
1.47186	364463	187303	337	143209	102.707	85.026	335.208	117.512	118.942	245.744	21.5293	-58.9844	576.661	-30.2147	-14.7166	80.3072
1.47251	453945	183839	362	182810	302.118	110.625	450.287	32.5741	230.762	191.95	318.575	209.837	647.309	-35.7445	193.542	50.5054
1.47274	450162	191194	376	170793	268.025	77.6087	334.147	111.245	80.7201	126.713	62.1548	78.8621	1281.32	-27.295	-6.96016	31.6304
1.47466	304253	155800	327	106744	184.311	103.031	332.657	109.77	75.677	93.8147	18.5211	76.9894	308.016	-40.6107	153.669	53.0417
1.47621	543539	248973	380	176938	238.061	164.611	179.445	-28.165	124.855	192.171	148.051	343.245	575.466	127.303	118.618	69.749
1.47744	484820	179938	391	167426	179.312	-0.589844	460.358	185.963	249.386	60.3558	210.073	23.1219	607.598	77.9921	163.564	145.19
1.4787	511677	215050	391	203004	224.391	11.443	366.44	341.357	100.303	15.2475	67.3012	165.186	1164.35	0.0737305	275.767	223.713
1.47909	501632	177052	386	173148	61.5797	121.051	414.174	98.961	181.996	302.693	135.354	292.209	558.921	29.389	39.9472	88.3291
1.48094	421417	188299	345	122367	196.89	55.2831	453.457	-16.4861	121.36	156.839	105.685	183.972	776.75	59.7954	138.51	215.986
1.48192	312402	171519	322	120418	138.879	92.399	327.009	145.957	139.365	324.945	11.3987	115.993	471.3	69.3804	204.882	109.623
1.48205	282019	114147	341	106033	195.238	33.7538	124.206	68.7758	33.105	96.0855	46.8336	163.107	502.694	49.827	-52.2454	115.831
1.48208	306593	150531	311	82019.3	171.438	31.5861	341.431	-8.59697	82.4012	29.33	119.635	47.0548	252.379	-45.2558	137.198	27.295
1.48232	532317	220020	401	239925	260.269	53.3366	413.023	90.8802	225.999	138.068	301.307	98.327	1438.57	-117.806	148.611	305.347
1.48301	395281	151640	382	187570	329.236	74.5268	444.639	201.8	-79.157	290.218	76.6649	84.5541	974.186	-45.241	119.886	150.351
1.48338	547855	202460	403	177648	356.339	145.072	257.88	155.453	29.2857	165.687	200.134	254.001	694.865	51.9652	124.339	162.119
1.48469	396312	188422	355	84849	115.919	84.4361	210.014	7.46152	34.1814	140.869	156.5	17.6511	622.624	-31.5861	103.945	81.2952
1.4856	586704	254723	377	180222	206.431	137.035	489.423	133.128	218.434	113.56	250.049	152.032	249.814	46.6714	108.163	140.722
1.48637	546566	234498	391	190602	205.811	110.522	421.104	255.402	75.9424	114.444	314.284	224.893	476.653	-81.133	306.645	134.381
1.48643	419605	197514	365	191439	201.019	42.513	480.796	-35.3169	28.6369	326.375	184.518	221.413	424.304	83.109	-10.7352	-30.4359
1.48661	424843	223457	343	195218	356.398	133.246	563.256	240.347	92.1188	139.439	365.497	192.628	381.128	60.8129	189.517	186.7
1.48834	572568	262760	401	182565	491.074	180.138	753.806	202.375	149.407	-23.7412	211.238	183.559	855.819	90.3198	287.858	208.539
1.48902	556680	274841	368	151968	434.921	9.6292	544.912	150.307	103.547	110.876	271.579	107.381	1153.47	38.0744	408.673	119.119
1.49141	397975	187469	359	135101	360.454	145.19	122.304	53.6463	162.192	352.697	84.3182	110.876	640.57	29.0793	142.639	46.8926
1.49334	422864	198284	350	123800	144.055	122.968	454.887	88.7125	184.135	30.7603	89.0959	62.9658	951.698	-27.1476	157.99	91.3668
1.49889	498810	242435	375	159156	302.944	117.969	574.714	217.756	160.865	22.8859	193.395	203.865	759.439	15.0705	27.8996	247.115
1.49899	393084	183558	347	107343	170.937	33.3704	335.592	102.913	42.7932	76.7092	154.908	44.0023	596.435	41.9231	196.212	40.4338
1.49913	419794	210062	346	186961	411.387	90.3641	529.341	317.307	184.783	218.803	244.225	22.6648	783.268	128.276	343.584	21.7063
1.49941	265501	124294	316	120138	127.495	68.2302	350.338	36.3344	-22.2224	235.2	119.075	110.168	767.387	-18.1967	191.64	107.647
1.49979	273055	133040	322	148971	262.569	20.0842	336.167	41.7462	136.49	142.433	73.8779	171.836	689.159	40.1979	108.561	126.064
1.50041	337524	141617	340	140749	117.585	35.0957	417.285	184.503	118.573	28.6959	148.375	2.75752	1004.31	-22.9007	23.0629	68.8643
1.50063	414527	207188	346	121638	301.322	217.8	763.907	328.897	103.812	152.194	-15.6898	234.36	758.053	58.7484	23.4758	135.531
1.50317	378311	176783	355	209642	419.777	146.296	641.234	552.123	301.617	122.142	61.2405	24.7734	482.492	-43.2356	139.498	168.223
1.50376	483242	194622	393	221874	474.529	128.247	337.715	146.65	19.1552	338.29	279.07	270.974	1218.63	211.282	110.035	102.5
1.50678	426229	152494	380	131646	250.978	-8.75918	468.719	93.7114	-19.0225	227.857	105.862	230.85	586.968	-33.2229	74.8807	181.185
1.50704	328292	138556	337	131418	294.774	13.6549	111.112	31.6599	80.5579	464.207	83.979	186.243	742.908	10.219	62.9658	176.083
1.51143	360631	158912	328	128106	164.404	-23.9182	324.458	86.1319	110.493	-2.4331	-30.6719	188.028	508.578	13.36	84.4656	152.961
1.51238	401176	141170	371	221899	228.83	11.8854	492.313	123.602	161.735	180.802	169.919	85.3651	924.742	82.0473	156.043	79.9091
1.51642	356915	166659	352	163820	113.176	114.828	318.693	32.6036	73.6567	54.9587	168.297	269.736	679.942	52.1569	106.85	157.916
1.5165	458817	199756	361	143155	440.451	48.3967	459.208	121.316	-14.5839	-29.6544	140.619	36.821	1014.31	13.5222	145.205	70.3094
1.51651	333761	151247	347	169576	262.908	39.5933	270.222	261.286	227.355	105.715	73.642	163.578	1023.47	34.8008	13.2272	138.672
1.51685	432165	205519	371	142162	287.298	-3.43584	533.204	242.101	80.8823	29.9936	204.705	180.669	932.587	51.98	22.709	98.032
1.51737	349034	164933	337	101774	-32.9723	-25.437	304.625	163.121	27.2655	113.338	181.908	174.225	331.079	25.6582	27.7522	-38.7822
1.52162	553188	238587	357	110640	263.97	125.961	381.128	89.0664	271.343	237.53	121.537	393.588	879.958	-10.7204	265.503	283.449
1.52571	459117	184304	388	258196	129.5	-0.0294922	217.446	309.152	161.543	141.828	166.159	128.822	1316.99	2.4331	32.3382	157.591
1.52829	321454	166834	322	89402.8	124.457	84.3034	228.328	28.8728	224.332	254.724	12.8881	124.339	529.857	-52.909	118.853	222.268
1.5288	407982	176378	360	183165	92.8119	46.0226	184.046	150.086	324.399	78.228	49.0603	63.4672	883.232	23.2251	110.728	207.536
1.52882	374440	174347	342	115044	178.723	87.7098	459.164	-97.6191	198.851	-69.9112	37.3961	23.4905	396.169	68.8643	-11.0596	255.918
1.53155	501252	237614	368	138953	459.002	116.126	797.646	151.826	78.7441	141.268	298.49	179.283	787.161	-31.07	234.743	-10.9711
1.53251	449889	244013	363	137643	92.635	53.6463	314.372	215.573	187.025	119.001	229.302	261.021	673.218	77.8299	15.041	133.762
1.53381	393314	181642	362	101834	74.689	15.7636	267.288	54.0739	-24.2278	32.8543	54.7817	263.247	530.756	49.7238	283.007	65.0008
1.53392	445628	220800	383	166142	355.514	45.5507	705.674	211.739	63.2313	143.878	88.0784	145.824	447.544	-15.0115	27.0001	198.084
1.53505	423869	152122	388	159124	340.31	118.972	422.638	123.425	152.769	281.002	176.142	202.656	862.941	-4.26162	139.822	145.632
1.53625	536550	226367	359	136399	84.6573	74.4973	436.868	244.254	166.94	178.501	216.635	137.537	568.919	20.5561	306.719	125.003
1.53823	314969	141739	339	158062	102.441	19.686	264.324	225.261	98.4892	146.65	56.8609	88.8895	929.078	-108.635	5.92793	243.266
1.53933	388974	148690	368	167483	228.358	160.747	361.176	-35.0662	66.6229	134.012	176.909	211.621	751.712	12.5047	-14.8198	168.622
1.53942	426928	198331	360	131462	302.472	142.418	169.536	-52.4666	205.369	159.42	129.854	-143.524	397.289	105.995	-61.9926	191.08
1.53961	418051	206571	360	190034	184.887	119.178	423.272	296.19	167.191	269.677	173.208	165.82	1000.88	-33.7538	316.746	292.533
1.53969	470000	216318	363	156765	288.448	130.031	560.543	420.736	190.682	267.701	276.283	255.653	669.207	51.0805	153.831	131.299
1.54152	375849	170312	341	139815	424.599	113.796	243.355	147.623	-1.5041	38.9887	60.1641	274.528	568.683	93.0184	77.3433	199.058
1.54221	287664	153996	318	132889	215.912	56.2711	243.665	124.427	161.425	-121.095	125.017	52.4371	485.22	14.0088	116.155	99.5951
1.5425	467531	191155	371	102268	219.894	61.388	538.498	270.207	82.6224	14.4512	238.843	272.346	688.643	-91.5438	171.468	70.737
1.55021	472816	214574	359	107230	262.761	128.365	506.868	271.623	243.65	108.177	93.0478	375.568	921.542	14.8788	1.65156	127.038
1.55198	588188	228417	402	189759	470.504	141.607	725.862	324.222	240.922	267.73	135.915	153.33	449.402	102.633	198.615	233.401
1.55351	346886	175950	339	119366	241.379	121.7	381.762	132.228	140.81	19.7745	197.362	28.401	782.782	3.21465	99.5066	218.331
1.55417	379572	181203	342	152541	269.455	97.339	-87.3116	56.7872	112.527	297.591	-12.6374	398.484	448.163	110.006	179.106	124.236
1.55635	492485	227012	377	143455	172.352	27.7816	508.652	75.0429	145.308	170.273	266.565	131.019	598.691	60.2083	187.998	194.265
1.55661	302890	146567	326	135294	243.104	120.638	503.594	71.2089	-5.50029	184.37	38.3103	147.269	301.867	44.7544	130.297	73.3028
1.55734	568492	252136	393	183217	324.104	30.6719	387.719	268.128	-8.89189	268.998	213.42	177.69	928.06	61.4617	135.826	111.303
1.56117	474180	190782	383	176487	229.951	139.867	356.133	-13.8318	367.163	243.62	267.303	205.723	935.035	-3.48008	131.697	217.977
1.56287	472356	189911	352	146569	129.648	60.4442	235.495	99.4034	190.785	-0.309668	67.2422	171.512	1177.4	-23.7855	46.0521	307.943
1.56494	533280	200159	397	182498	551.917	93.6524	310.7	214.246	105.641	72.7572	155.321	145.279	563.64	48.1607	236.114	195.445
1.56878	416989	210084	365	171150	241.615	42.4098	315.92	191.345	112.247	82.991	254.68	203.201	211.592	-20.7625	449.019	86.9577
1.57081	279315	141229	332	89921.9	111.141	-10.9564	214.762	141.636	37.3224	158.093	230.334	141.798	1029.41	-20.2759	137.345	168.341
1.57121	322707	171854	342	134729	201.196	92.2811	295.526	176.172	175.877	129.309	45.1378	165.319	587.779	9.45225	-3.92246	110.625
1.57213	276971	126902	328	138425	137.537	53.4841	353.803	86.4416	5.57402	47.9248	390.934	257.806	505.983	59.3825	189.9	42.1148
1.57466	466558	214131	351	127245	191.596	63.998	536.345	110.08	105.007	162.192	123.174	141.695	625.131	52.4666	96.2183	153.197
1.57914	576429	228796	387	251167	273.805	148.994	564.598	177.912	96.5132	87.6508	384.534	401.507	1254.42	102.721	243.797	151.988
1.57958	388252	165501	363	188517	255.683	-32.928	133.437	236.808	117.689	6.56201	305.554	336.196	426.737	-134.794	257.673	107.189
1.58248	469403	222220	382	148096	213.966	36.4081	367.473	70.3979	124.958	228.815	23.8444	206.121	919.375	15.4244	146.267	290.011
1.58298	404510	174294	374	135395	95.0386	23.5495	454.563	133.953	242.293	221.427	196.035	94.3013	486.827	13.3157	142.02	255.8
1.58502	524382	218663	373	155568	208.318	130.193	602.599	48.0133	228.446	171.762	206.622	65.222	644.39	36.6588	135.207	114.4
1.5851	416148	209574	362	136759	250.669	39.6817	400.504	135.797	186.228	285.529	212.432	85.7633	468.307	17.2382	191.67	159.435
1.58925	574454	242543	358	114209	476.358	45.6244	298.107	217.549	249.666	-37.4993	255.845	154.023	896.562	-77.0336	182.719	84.8638
1.59138	320713	143725	330	108591	343.26	16.147	323.072	63.9096	118.588	32.7953	153.994	372.929	311.261	-37.2781	82.9025	-31.07
1.59342	512109	195956	392	155730	393.809	121.655	287.814	64.4994	302.044	115.138	278.568	-12.4457	597.998	3.84873	89.9954	73.9074
1.59565	305468	133510	349	196574	142.241	-12.2982	510.628	101.468	129.131	126.89	128.483	181.657	845.851	9.95361	92.4138	173.09
1.5985	387357	169389	340	120512	233.578	70.2209	149.614	140.958	1.09121	139.719	174.903	98.7988	787.825	111.834	83.1827	202.228
1.60006	393397	198264	345	176222	291.147	70.9729	308.857	151.781	200.237	20.0104	13.3305	194.752	832.255	74.8807	-0.884766	43.0438
1.60263	379466	208849	333	159691	355.617	-33.9013	310.287	147.373	178.398	324.119	134.632	113.442	158.638	-30.8488	-6.2376	-39.6817
1.60384	522002	241792	375	220324	203.894	75.7949	548.761	269.146	176.806	313.296	258.278	94.6109	969.644	83.3154	268.91	86.8545
1.6105	563364	240184	394	259446	695.662	74.394	537.643	305.775	182.247	116.715	297.178	243.812	869.651	131.506	313.148	35.3906
1.61481	435942	190352	374	159910	251.096	216.709	1869.97	1436.77	1610.73	118.883	525.566	349.836	2124.59	246.658	599.237	408.909
1.61565	294518	144431	322	113592	196.669	27.7374	170.878	69.926	123.248	42.2623	58.2766	71.4301	349.188	-13.5517	59.8986	229.081
1.61691	481537	222641	376	183382	398.528	40.4633	128.542	53.5283	58.2176	121.729	244.579	319.858	1024.43	122.098	242.47	29.9788
1.61917	410234	199824	352	235137	75.7064	82.8878	520.065	238.769	132.553	-106.452	23.0039	186.14	535.681	78.3755	186.538	13.7286
1.61919	497792	264319	364	146907	480.649	123.204	369.788	-95.3335	378.93	94.8469	297.812	212.978	619.881	-52.5108	128.409	12.7996
1.61953	372538	161223	354	125756	120.019	74.4825	467.112	315.139	173.502	152.799	-47.7036	80.2925	525.979	25.4223	185.403	-7.83018
1.62214	348037	148483	333	155665	306.586	109.121	289.097	109.578	83.8315	27.6342	7.03389	123.572	793.974	127.156	14.053	25.319
1.62346	372488	216301	323	126882	240.332	87.2231	42.4393	49.134	38.561	271.048	119.782	20.4971	535.091	142.108	-14.171	30.9668
1.62539	388981	138781	374	205269	245.272	50.6528	300.348	365.718	-72.2706	-34.6976	59.7512	49.5616	540.548	-98.15	131.447	214.91
1.62555	332799	153670	352	187473	112.129	75.8687	259.443	167.294	283.641	87.7835	266.934	272.655	568.624	83.7136	147.284	67.6846
1.62986	401743	185835	359	152519	330.829	68.7168	353.154	-58.2913	175.257	262.348	360.424	277.035	969.305	61.0783	191.861	50.9035
1.62997	497229	213852	383	243551	382.263	206.062	817.597	369.508	58.3503	263.527	199.411	150.101	957.021	6.65049	127.731	183.427
1.63187	336814	123786	358	165343	330.814	48.7801	513.164	61.6829	115.3	93.9621	45.8899	86.9135	467.938	-12.0033	84.5983	93.7409
1.63315	375129	205512	349	113123	301.13	-28.8139	277.138	95.7316	67.891	73.9664	318.471	165.569	672.658	38.738	244.756	152.799
1.63448	363722	163129	335	122780	202.715	72.7277	542.022	82.9615	149.407	52.5108	100.834	203.275	613.644	43.2945	196.049	95.3335
1.63457	554506	216123	394	181152	359.156	89.0664	640.939	249.681	153.477	252.601	336.993	288.994	505.702	3.64229	171.925	0.206445
1.63507	402339	162615	387	198779	323.795	5.07266	201.697	250.064	119.001	163.49	216.06	246.599	971.93	92.0304	189.694	158.299
1.63709	575067	249347	377	224585	290.233	84.2887	427.416	190.328	269.278	181.318	82.0915	77.1221	483.2	214.703	103.665	138.687
1.63839	276637	128387	340	88158.9	195.518	19.4648	283.744	74.0254	168.666	4.08467	39.3573	56.4628	341.888	-9.29004	139.734	111.112
1.63878	379555	193325	335	144520	267.332	95.9086	191.832	220.631	166.837	-52.7468	281.931	110.212	715.687	50.874	38.9149	194.648
1.6395	552208	223941	386	159806	362.857	32.1907	283.243	38.3988	357.062	190.21	276.253	225.674	414.424	7.07812	262.805	182.114
1.6421	381784	193213	357	239561	132.921	161.013	494.717	336.167	293.904	228.417	363.624	315.257	1003.32	49.827	328.396	171.261
1.64213	411971	197925	345	101286	305.79	70.855	448.016	141.872	270.679	59.0581	72.9047	153.006	772.43	40.3601	72.2853	152.814
1.64242	430286	191165	355	165316	308.046	51.5671	236.852	-26.7936	27.4277	94.2128	48.8243	11.2808	518.414	62.3612	260.165	101.468
1.64421	365757	195058	326	88739.6	227.149	-2.40361	201.948	16.6336	166.174	103.591	161.278	180.876	422.343	31.4682	53.0859	141.002
1.64441	343976	190394	339	123875	210.427	26.2038	311.334	131.137	82.4602	139.778	102.957	139.542	964.306	91.8977	165.186	117.276
1.64638	322352	167490	347	105115	359.996	54.6933	278.716	160.452	84.5836	59.9576	49.9155	41.6577	1067.65	-1.03223	172.426	100.731
1.64967	353035	194702	321	132445	144.084	37.4403	375.096	115.801	66.9178	94.8174	196.506	129.559	546.623	-27.3098	-39.8439	-2.04971
1.64968	444958	234921	350	141486	195.445	88.683	389.813	102.279	54.7522	-73.4503	177.499	143.553	588.059	-2.19717	-46.6566	106.526
1.6515	489276	208949	383	167387	311.703	17.7101	427.858	21.6768	157.901	354.29	267.052	5.16113	859.594	-41.8789	-39.4163	192.908
1.65259	518893	194003	391	243156	363.373	62.8036	479.735	186.228	46.9958	110.124	295.231	-80.6759	619.808	60.2968	100.406	209.041
1.65298	409784	198018	326	119825	202.257	102.78	225.836	82.3422	246.363	177.587	20.7625	181.259	667.482	-23.0629	22.1929	63.0985
1.65389	476148	214120	368	153127	287.578	176.304	164.242	122.555	353.346	102.043	151.177	82.6666	518.93	35.1252	65.9445	82.3422
1.65544	416579	205327	363	123207	212.005	-27.1328	450.346	30.6719	242.544	131.506	90.0544	-3.09668	627.269	58.4683	65.1188	132.612
1.65606	346267	151302	336	111982	228.771	100.849	245.39	59.3973	-46.5092	181.554	23.3136	291.383	632.932	55.7845	282.727	92.7824
1.65715	532770	195126	382	238412	391.406	162.605	339.632	85.0555	171.276	152.253	89.1696	251.583	752.98	61.3143	17.4299	101.468
1.65793	358125	152401	349	137129	245.006	170.715	328.425	247.616	69.9702	24.6997	225.66	501.146	1147.36	46.5534	140.221	324.62
1.65803	424686	170631	377	232144	366.382	46.0521	232.502	90.0396	140.943	99.6836	185.388	264.751	629.054	41.7019	54.6343	42.1296
1.66001	282660	145630	314	116498	193.513	71.7545	75.9719	175.095	-11.9001	134.352	202.287	70.0882	494.407	-15.6603	37.9712	411.947
1.66287	356523	198564	344	104811	73.465	84.8195	252.66	35.6708	183.825	74.1286	56.4333	213.73	453.59	8.46426	159.273	227.768
1.66488	351046	164080	339	112912	189.369	51.9062	255.933	35.6266	176.643	77.594	97.2652	31.4977	300.053	-75.1756	148.596	119.694
1.66631	270497	141094	316	109471	75.0281	33.7833	288.906	-28.0618	182.247	31.9253	-75.5442	21.3671	647.899	7.26982	183.559	131.742
1.6679	575840	277477	389	201653	387.291	121.729	389.518	190.136	194.575	149.348	178.782	166.69	220.631	-14.5691	64.9123	184.385
1.66944	404675	179501	365	87169.8	115.521	9.23105	58.6305	133.629	312.647	95.7759	73.8779	85.9255	451.717	133.747	25.3633	117.438
1.67728	498347	195919	383	165475	136.313	116.524	977.062	524.032	292.223	141.887	277.743	177.395	946.699	69.5721	78.8621	286.767
1.67917	439906	165493	394	148489	184.429	5.88369	188.293	198.291	167.869	164.301	140.545	70.0292	644.876	-12.5047	302.354	192.51
1.68118	409435	180702	353	122316	297.031	105.921	376.94	101.04	106.01	43.8991	73.9074	183.441	437.767	67.4634	132.346	59.7807
1.68467	389940	168129	357	108880	316.082	77.358	158.594	92.1778	75.6327	177.543	169.639	100.583	572.871	-28.9908	212.698	75.3673
1.68495	424481	212390	363	123139	303.091	54.0149	328.528	51.3901	156.943	162.355	154.126	141.15	356.9	-9.39326	38.7085	104.668
1.68519	453226	181686	374	176629	270.458	66.5786	202.42	177.41	142.064	174.535	186.435	249.489	899.644	18.993	72.5066	94.9059
1.68523	531073	216579	405	165062	393.5	42.7637	298.122	58.8811	210.043	303.991	287.269	121.876	397.304	5.63301	66.7556	198.659
1.68775	477077	190032	367	121380	187.57	93.8736	417.772	176.068	209.173	310.155	326.582	39.4311	754.735	37.4403	124.265	62.5234
1.68934	404148	195278	349	102350	158.447	102.205	427.003	-0.737305	255.255	121.582	187.747	61.6092	787.913	128.792	28.4452	97.9288
1.69232	597995	250466	400	195481	288.95	141.43	437.015	176.216	182.748	170.126	236.188	447.78	880.563	51.9947	71.9757	128.394
1.69253	529906	245025	388	178711	347.197	-52.6878	341.077	354.511	275.516	329.354	328.44	209.159	931.791	69.985	49.1782	105.361
1.69296	526820	217407	383	156525	359.657	129.751	493.286	112.011	27.7522	199.544	221.25	182.675	327.334	73.6567	125.327	162.281
1.69522	475741	211536	380	181527	185.093	88.6388	230.747	153.168	128.144	218.744	85.955	68.1859	604.398	77.9774	12.4752	205.339
1.69714	317850	145280	332	108827	327.466	54.2951	272.729	70.6633	352.815	-18.2409	121.449	47.7184	497.179	40.9794	228.727	90.3493
1.69725	284318	105998	348	140848	272.921	-18.2409	310.98	122.319	88.9927	29.3152	150.528	316.082	984.272	-39.785	116.833	140.973
1.69921	342102	142620	348	151434	96.7934	85.0702	476.608	159.803	64.5879	240.789	31.4387	128.66	754.528	-18.2557	125.932	175.08
1.69967	408050	190436	359	124356	354.909	66.3722	390.241	69.2772	240.848	157.931	194.294	102.131	836.944	21.6178	164.316	178.369
1.70017	424395	187565	356	125293	328.926	98.6071	436.145	101.719	19.3469	84.8638	138.127	84.7311	763.833	-47.969	82.5781	196.359
1.70034	540625	228480	387	187190	469.958	22.6942	346.725	230.186	270.694	224.406	155.35	271.476	1031	-20.0989	70.1914	209.837
1.70063	383377	163417	354	88414.2	296.013	33.6211	241.733	205.841	97.7076	11.8854	203.481	105.361	500.188	25.6582	8.44951	135.797
1.70343	498601	199977	373	189785	294.126	167.162	321.583	256.848	132.155	197.258	130.813	210.323	860.508	-44.2383	86.2941	179.961
1.70545	374702	162292	336	124326	215.514	-60.0461	65.6644	35.7593	96.4984	146.842	11.6347	139.999	376.394	27.2213	165.849	106.113
1.70623	271674	121054	313	98053.4	80.8528	47.4677	347.315	11.3987	105.081	196.949	167.545	114.164	458.22	130.872	126.344	74.6595
1.7073	314847	142595	343	163156	227.193	54.3689	366.971	131.27	282.447	69.4541	192.053	8.72969	1238.16	-33.3557	102.869	161.897
1.7073	309294	165333	332	131596	221.811	9.51123	141.4	31.5419	76.429	142.093	74.394	57.4213	1050.48	17.1792	219.083	289.215
1.70765	425588	213852	343	162737	145.323	20.5266	309.904	23.4315	161.529	240.863	147.505	-24.626	707.09	42.4393	-1.22393	70.3094
1.70899	414975	208456	336	168410	208.038	49.1782	289.525	148.552	459.886	-61.329	87.9604	180.359	782.723	13.6844	170.406	275.84
1.71013	456516	195190	362	99461.8	257.128	10.9269	278.436	189.871	49.5911	97.8551	135.399	39.5195	931.835	-17.2529	91.411	144.63
1.71194	389068	155734	389	223430	202.788	110.212	408.776	257.659	163.151	142.211	91.0571	283.317	535.829	-62.1695	125.873	182.159
1.71235	471534	198882	351	115078	401.418	112.675	262.348	97.103	115.226	25.555	145.809	173.473	900.868	31.9253	154.111	-2.8165
1.71369	310689	140446	329	121657	177.13	18.2262	197.981	160.113	45.0936	48.1018	103.857	152.696	253.205	-38.738	195.356	135.738
1.71497	401714	179417	377	155302	263.926	152.534	273.407	53.0269	248.015	130.665	105.936	114.046	678.999	-33.7243	282.211	74.9544
1.71823	653167	261485	403	189799	339.116	120.638	297.901	310.538	301.174	111.495	-30.0083	207.595	926.895	139.365	-4.52705	12.6522
1.71887	401681	198996	348	187076	200.046	65.5022	544.455	174.962	63.4082	169.919	30.0968	189.163	708.019	-35.1694	292.592	134.661
1.72059	273100	142410	304	87282.2	220.705	114.533	403.645	133.128	136.77	-86.943	98.7693	223.064	681.034	-71.7987	280.928	46.6714
1.72201	485258	228370	360	190742	342.449	129.146	825.634	130.459	63.0543	225.866	226.235	89.3908	542.538	6.29658	-6.70947	73.4061
1.72472	351475	132096	370	114181	93.1363	8.37578	198.925	11.5314	33.4736	323.352	64.9123	193.572	630.823	49.0898	208.274	100.613
1.72733	459886	225920	390	182503	524.179	133.511	531.685	386.362	219.717	99.3444	174.785	126.581	590.345	112.631	74.5415	91.2193
1.72849	378769	207144	336	120920	276.416	60.5622	236.336	107.794	305.067	172.175	217.564	51.6703	886.771	6.37031	87.3264	55.1946
1.73495	443400	207084	351	115157	282.756	159.656	354.555	259.074	164.625	88.9632	-8.25781	276.15	847.517	7.87441	168.651	193.764
1.7359	361878	175877	349	117633	251.716	-13.4927	259.738	111.51	19.5681	37.5288	114.046	94.0063	562.446	-36.0984	131.579	142.919
1.73862	553099	244629	380	168331	323.028	93.9031	285.853	116.022	247.321	-18.0935	91.3226	165.864	495.896	76.5322	146.65	161.013
1.74146	364925	151366	368	120079	274.204	36.4081	448.709	63.0395	-85.1734	181.347	76.3258	21.2049	351.724	-59.2056	173.37	-31.9548
1.74206	511789	212162	366	142673	140.825	37.1307	237.442	221.457	51.9652	283.597	59.6627	354.054	516.084	-8.8624	21.4851	370.378
1.74254	463764	210122	368	140209	231.941	46.17	496.457	149.083	82.239	131.019	282.683	214.556	781.071	-61.1816	62.2875	-28.9318
1.74973	273426	148247	319	97119.6	103.208	52.9532	219.466	-150.381	81.3247	121.567	279.822	209.011	577.162	2.32988	-28.1355	247.867
1.75464	503504	209776	394	175375	211.946	112.601	297.222	165.392	198.379	141.253	229.744	240.922	603.528	32.5889	196.477	-152.091
1.75559	386161	206885	358	112905	183.323	35.3464	533.882	273.437	143.76	314.932	268.32	212.167	794.844	4.43857	305.908	78.0363
1.75743	411432	185547	381	199865	380.302	70.7518	499.17	213.376	187.305	203.467	255.107	180.124	1301.54	16.8253	193.661	104.078
1.75813	388408	133190	377	203062	329.502	148.361	832.697	518.723	459.813	419.438	355.985	207.832	1499.19	-52.968	98.6366	113.191
1.76226	452286	179394	387	160535	337.007	80.0123	431.78	91.8829	177.543	-109.814	178.708	267.568	595.875	88.5503	36.8947	222.415
1.76322	335640	162420	344	101662	180.846	108.635	207.61	-110.478	91.5143	-28.5484	182.63	91.1456	651.364	12.3277	192.673	131.86
1.76518	499991	197316	382	230130	234.876	76.4585	775.939	239.034	116.199	188.145	234.758	237.368	1067.2	-100.126	315.743	132.877
1.76779	338211	161244	344	111738	198.35	0.855274	203.835	98.6071	199.839	151	61.0488	163.755	505.599	-40.3453	96.9408	197.981
1.77137	548490	244565	395	201146	173.016	35.2727	321.037	221.398	182.97	31.8073	59.3235	60.5475	527.261	47.3055	32.4709	61.3143
1.77319	371483	165393	395	232909	216.31	147.151	616.578	310.435	377.426	131.977	197.48	218.744	751.299	90.7327	32.8691	164.566
1.77477	384930	205501	346	113360	270.207	82.2095	379.904	65.163	106.083	12.6669	-2.22666	328.307	730.861	93.1216	290.822	213.214
1.77658	295190	133497	331	111070	265.135	24.2131	251.391	310.567	186.391	312.75	247.587	47.2612	674.073	74.9397	113.869	16.4419
1.77661	325326	116276	359	134765	133.924	64.4552	345.221	52.6141	158.299	82.4454	229.921	222.607	251.052	-54.767	43.8254	294.598
1.77741	412584	207372	354	135665	363.55	118.175	360.837	40.1389	319.916	74.1876	74.2761	288.345	515.273	-26.1301	63.2313	128.202
1.77747	370363	163616	361	97995.7	180.389	-2.63955	233.578	33.5621	280.382	141.562	303.814	259.074	425.189	39.4605	-49.4142	274.852
1.77862	400044	180261	358	146416	332.023	99.7426	505.363	130.326	376.925	197.598	181.023	136.858	569.848	70.8402	67.021	-0.176953
1.77926	507397	240812	387	206186	156.766	63.998	480.044	67.6403	8.19883	29.4332	45.9783	76.1783	736.656	81.4279	106.083	244.756
1.77958	439124	203562	373	126366	103.68	21.7505	342.242	63.9096	39.9619	174.181	118.19	130.989	905.499	14.8051	98.1352	202.7
1.78195	422038	205704	339	91004.3	142.565	88.4028	508.342	72.3296	200.267	77.299	97.3095	172.898	714.212	-69.6163	159.848	33.0312
1.78232	487879	235956	364	250724	359.923	87.7835	630.189	230.658	-2.49209	419.099	210.633	331.536	946.611	84.5099	282.889	157.193
1.78473	504863	218589	360	218788	432.857	65.3252	498.742	355.676	218.891	196.462	133.541	176.172	547.626	30.8636	152.15	103.768
1.78594	402396	199870	340	129120	64.4847	106.054	423.036	79.5552	176.643	199.131	135.797	240.715	585.435	42.3508	100.745	107.602
1.78725	357567	150985	368	131353	303.534	-22.2519	454.091	96.0855	176.511	288.832	9.46699	168.872	601.611	-39.5048	94.0801	307.869
1.78765	392669	177177	339	113326	97.8846	51.7293	408.187	166.513	231.558	316.717	335.547	232.649	984.125	54.4868	65.1188	143.376
1.788	352154	154308	341	92794	165.54	85.7485	399.221	43.7222	91.2488	15.9995	174.417	93.6082	428.699	33.4294	207.655	92.4433
1.78865	539937	223115	360	141974	196.669	64.9418	448.001	115.536	150.882	165.245	141.621	206.106	639.302	1.62207	91.9861	101.733
1.78952	378861	183161	349	103490	243.915	61.9041	289.658	51.051	66.3869	46.6566	207.61	85.7485	359.274	71.607	118.264	183.663
1.79271	365192	227517	325	73999	174.535	30.0673	378.577	14.8198	4.93994	136.446	128.94	148.051	707.532	-13.2567	63.246	312.529
1.7937	473764	187206	374	140196	298.579	35.9215	662.188	204.219	-59.294	216.251	231.027	118.912	704.76	-24.5523	126.02	204.425
1.79597	350256	177510	334	95267.2	318.25	8.27256	327.717	233.888	121.832	107.175	158.447	183.294	617.625	-66.1362	43.4273	83.1385
1.79894	349233	166441	344	133440	244.682	153.816	230.939	252.143	122.112	52.0979	198.615	117.821	325.638	57.4803	236.572	105.508
1.80249	499456	229358	377	220814	122.968	54.6195	285.175	147.431	354.319	129.825	187.467	94.2865	1033.11	63.6884	62.0368	267.553
1.80517	324649	157944	326	84455.1	130.636	11.9886	506.16	44.0908	153.256	215.809	114.091	-71.5186	443.961	-24.3311	109.401	78.1248
1.80558	425324	185707	356	99152.9	315.729	74.6447	212.58	200.429	-143.317	-36.9832	149.083	80.7939	387.631	32.8248	-28.6074	33.5769
1.80666	437703	175187	352	151129	180.699	34.5648	84.4361	158.078	171.482	41.7167	94.6847	215.028	504.921	53.4988	128.498	8.90664
1.80725	427161	225355	341	157022	328.69	68.879	537.849	177.602	137.006	85.6158	137.728	135.959	611.875	66.4607	258.868	421.119
1.81107	353544	150952	337	104838	102.603	53.7938	232.708	39.49	194.855	93.446	-17.6511	169.978	727.336	11.1628	66.151	65.9445
1.81344	315323	181440	331	162172	68.6578	15.8668	183.795	116.819	239.816	12.0328	89.1844	108.266	920.201	-22.1634	53.5283	282.963
1.81378	421790	217232	365	133924	306.099	148.98	288.389	158.919	66.903	195.636	159.243	110.316	760.721	5.05791	61.4765	88.1669
1.81589	282110	128816	319	119253	192.26	75.2641	447.765	116.936	216.192	133.231	117.32	73.4061	595.904	-74.4088	204.646	110.669
1.81746	366420	166404	334	155567	303.829	63.5852	196.197	152.371	194.929	55.4748	153.964	95.2303	334.633	137.316	168.976	38.5758
1.81966	554952	245996	383	173576	246.437	77.3285	247.911	-27.8406	194.545	88.9927	213.317	253.53	814.397	54.0592	81.2215	149.275
1.82143	310336	159235	329	95034	157.783	99.02	252.748	49.2225	31.4092	101.202	148.051	98.5482	619.808	-52.3339	-12.313	177.484
1.82239	338226	172635	322	124995	120.166	43.3093	371.734	63.5262	182.335	68.2007	67.4044	185.993	390.845	3.68652	102.751	23.6232
1.82386	341678	145666	354	113836	171.055	72.1084	327.054	326.198	451.422	266.123	-17.5331	225.07	448.09	-18.934	13.2862	41.2891
1.82511	426711	206213	372	144456	220.911	27.3835	319.695	-43.8401	222.224	213.199	266.595	66.7408	906.87	23.1514	19.4648	47.3055
1.82512	321261	126396	369	167525	203.968	29.9493	52.2749	78.9801	267.538	304.212	215.824	194.811	118.632	-68.7168	123.469	73.4503
1.82706	569673	253332	397	223372	292.592	87.9604	283.803	247.72	128.188	138.304	281.99	169.094	716.159	12.8291	145.647	-39.8734
1.82801	452666	221909	346	110566	200.237	5.75098	194.486	93.4608	27.0001	85.3357	93.505	-4.99893	809.133	-5.67725	229.626	-22.0454
1.82963	301010	172655	312	132697	124.192	52.3044	368.416	66.7113	116.243	195.4	84.4951	63.7769	369.508	-21.6473	136.903	93.5492
1.83017	542723	222365	395	170702	288.728	127.097	510.333	204.174	399.472	67.891	259.959	193.203	671.581	20.0399	121.582	284.88
1.83048	314145	162654	316	105040	58.6157	17.3709	310.125	102.839	41.2153	51.2574	200.326	85.5863	404.146	20.8657	85.4094	194.398
1.83563	449825	192541	376	132609	128.173	111.997	321.774	89.4056	-3.15566	205.03	223.802	211.4	344.026	-16.2649	92.1631	79.3635
1.83847	466291	193188	402	188968	186.966	24.3605	456.923	165.879	100.657	272.935	258.337	137.36	580.451	61.1816	124.546	142.359
1.83934	358238	178229	340	125449	270.886	0.176953	-10.5582	197.096	144.364	214.615	58.1733	206.49	423.596	14.3627	204.927	206.829
1.84026	477418	221476	361	116189	184.031	50.8888	407.449	260.608	162.841	103.031	125.253	172.603	682.405	92.6497	110.198	261.212
1.84137	588911	241231	403	258952	362.415	98.4007	479.543	107.882	1.71055	253.928	255.506	243.782	1420.06	19.5976	333.527	132.449
1.84461	568433	250266	370	146131	201.668	-4.11416	532.054	206.903	170.789	7.3583	166.749	272.935	1031.95	-69.8965	203.555	127.908
1.84529	265648	125019	335	121916	298.195	34.8155	277.92	133.378	265.695	102.028	255.889	49.9008	902.019	74.1286	140.368	249.15
1.84886	536771	220703	386	129738	419.276	16.2649	386.834	189.222	244.874	153.418	102.662	392.261	1072.41	52.5698	122.909	255.756
1.85351	278159	135418	321	121008	148.228	91.1161	360.955	166.749	78.0953	78.8326	-19.3026	176.393	525.079	136.239	-27.7374	136.003
1.8556	362716	166216	335	104569	177.941	101.66	479.16	95.127	271.977	83.7136	117.865	73.8927	683.452	-2.00547	170.848	137.728
1.85581	407400	178263	361	180487	145.456	69.9555	232.133	224.672	45.3885	48.7653	51.1837	88.7125	865.065	-120.667	196.079	155.586
1.85641	361540	170634	350	123372	244.638	113.191	327.584	135.148	223.551	195.386	197.096	94.8469	678.689	-40.2863	228.623	103.385
1.85864	297284	135206	318	103116	80.3662	91.7355	254.429	60.1198	127.288	108.915	49.827	26.425	914.818	41.5397	145.942	83.5809
1.86558	334659	167245	333	88956.5	224.952	1.07647	309.756	-0.855274	82.932	72.1674	122.245	127.569	473.704	-24.8619	145.559	319.032
1.86714	341356	162084	345	87974.2	60.1346	46.1258	317.483	182.822	172.81	3.17041	280.426	101.276	889.809	37.1749	40.3158	0.766797
1.86728	385221	179240	352	162762	254.606	29.271	398.336	159.037	2.12344	112.115	175.995	54.4131	784.566	79.2602	66.4901	114.798
1.86754	457366	196847	368	126182	279.291	75.618	113.044	275.914	131.992	35.3169	110.463	96.4542	510.937	-9.15733	164.065	157.827
1.86899	397662	149668	357	111469	204.41	78.5819	187.423	146.591	187.364	337.346	34.5354	31.3649	735.83	5.07266	-23.8887	-73.5978
1.86976	449732	174291	389	176801	171.984	64.057	551.976	197.627	181.141	18.1377	278.937	191.566	597.998	41.0384	71.9757	288.124
1.87053	343884	144216	348	170474	347.846	63.7326	545.738	47.1285	281.4	20.91	147.137	93.9179	844.524	2.41836	236.808	81.8113
1.87278	446843	202131	353	103111	312.396	140.633	441.896	49.1487	84.7311	50.9183	-76.4143	90.3493	646.601	32.117	79.6584	162.222
1.87545	328416	167610	325	93202.3	107.012	-2.52158	486.12	19.804	93.5787	208.702	-15.2327	96.7344	329.148	-29.9493	113.221	3.83398
1.87641	237103	120618	313	167525	287.446	77.9479	409.057	147.785	90.1429	9.09834	104.727	179.696	483.185	-43.3683	227.458	-47.8658
1.87707	376634	158523	341	118083	227.046	91.8682	241.895	82.239	87.2084	87.813	14.7019	172.706	835.971	88.5798	53.0712	98.7251
1.8783	407819	141296	382	141267	249.828	98.9168	190.048	192.613	140.973	50.933	352.756	185.211	515.14	5.32334	193.144	203.629
1.88152	407081	207272	347	93934.4	242.44	-17.2087	470.651	52.0979	240.229	-0.206445	219.392	158.314	422.313	-7.69746	129.559	88.4323
1.88207	399926	179461	365	127372	332.864	109.799	49.7681	17.7396	108.856	247.454	-48.3672	197.922	861.688	20.851	178.413	197.082
1.88219	539328	255721	390	181413	185.373	98.2975	597.099	164.552	110.006	91.647	392.821	16.6041	665.639	44.7102	211.99	199.633
1.88327	489880	205203	389	174362	264.088	168.002	572.856	245.301	105.582	1.59258	91.9419	154.554	719.845	-9.95361	33.1492	183.22
1.88554	407983	209070	360	147495	364.597	113.766	246.009	110.006	158.299	56.2711	246.201	114.813	678.807	-114.267	217.284	-18.4916
1.88815	431074	168474	386	152860	385.832	-20.8952	581.261	100.819	96.1888	325.83	119.9	284.172	586.614	55.8435	169.035	166.115
1.88856	378816	172248	355	113642	232.915	27.531	238.975	52.9237	25.0094	64.9565	264.766	16.0437	831.68	-15.1442	41.8494	83.4187
1.89033	335013	170524	359	124575	254.695	31.7188	380.818	99.138	215.175	1.3124	167.206	50.4464	695.883	80.9118	73.3176	273.127
1.89259	422496	198271	339	155580	175.154	96.4542	338.998	92.5023	56.0499	112.69	290.247	178.015	594.002	-4.21738	257.408	104.093
1.89288	329818	183279	320	127205	112.852	2.18242	322.88	51.4934	66.2247	213.243	234.463	181.569	449.313	-22.3256	58.0406	217.092
1.89498	480955	191679	388	168820	362.4	50.0482	466.168	-36.5998	62.0958	83.2712	43.6042	134.779	802.866	11.8264	192.776	144.748
1.89712	330278	153059	343	156889	233.932	25.0241	238.43	6.44404	117.924	101.556	83.3892	13.419	676.89	-110.817	-125.489	40.9057
1.89864	440927	218991	367	175902	142.462	54.8555	336.388	0.412891	224.775	256.022	149.054	179.858	278.804	-102.161	74.5415	-2.10869
1.89989	512151	185500	390	172198	97.6339	44.2088	452.941	185.078	169.772	25.6435	111.687	146.208	630.631	28.0618	67.1242	171.011
1.90086	319763	120712	343	134292	166.793	67.4044	646.823	319.622	178.074	-72.3591	164.493	-14.1562	589.696	47.4087	224.185	69.3656
1.90117	460310	209245	375	153087	314.298	97.8403	421.93	189.944	38.6643	337.199	345.766	102.662	779.464	33.0018	312.072	232.354
1.90417	340889	191031	324	131479	110.227	49.3699	275.103	46.7746	90.659	22.1634	94.3603	136.564	486.857	104.063	181.495	159.877
1.90501	327440	138613	353	114142	197.288	111.716	173.886	81.0003	216.974	189.296	102.087	23.1661	919.802	-35.6118	110.684	126.344
1.9061	476912	242334	371	168031	478.496	96.4394	594.961	33.9308	116.642	227.577	222.46	93.3428	583.518	-7.06338	250.226	86.1909
1.90809	467143	222658	369	186922	434.169	3.73076	455.168	43.501	137.109	154.023	106.172	379.948	448.591	18.5064	270.886	240.14
1.90917	520074	235990	378	116882	228.594	140.25	260.165	45.8456	58.2913	214.408	237.176	213.022	768.212	68.0975	235.141	141.975
1.90939	458877	152340	383	195916	322.822	71.9609	358.905	211.09	113.884	87.7098	160.998	201.771	525.757	48.4999	233.549	37.4698
1.90941	359230	164238	350	117548	153.92	41.0679	142.654	89.73	44.6954	63.5557	128.011	96.1888	580.878	0.471875	9.49648	160.054
1.91008	324697	143480	337	157899	142.197	4.8957	280.53	110.684	157.031	173.001	77.6382	124.383	1027.08	63.2607	261.61	291.486
1.91019	342621	176642	328	86007.9	92.4138	106.069	557.329	142.138	142.3	103.99	112.69	110.758	439.788	65.7528	133.791	11.4725
1.91294	535427	244072	381	194519	378.591	-15.3064	302.693	58.0259	-11.6936	270.429	183.456	54.0739	950.076	65.7823	185.521	241.556
1.91418	373272	195397	333	146125	276.548	33.0607	341.697	141.931	199.81	-39.3721	169.388	131.919	462.497	20.1137	183.147	153.182
1.91682	325693	176754	315	83083.8	235.067	41.1121	309.697	95.7169	127.583	150.897	39.2099	175.169	466.272	145.706	-7.99238	202.892
1.91987	455780	210660	382	209210	198.35	-10.7941	204.971	261.212	251.775	194.059	95.6137	184.887	1001.11	27.5015	-33.5769	188.028
1.9241	394844	185754	364	215432	379.505	33.8423	396.419	275.31	252.202	72.2116	405.031	117.703	508.49	6.51777	370.496	43.4125
1.92671	497425	212488	404	264379	190.77	96.4837	672.805	134.293	-19.052	208.643	522.144	377.456	916.027	76.8419	289.79	204.558
1.9308	512759	253738	385	212445	266.963	118.043	293.757	208.112	171.394	205.443	234.655	212.403	1120.16	107.086	133.541	112.291
1.93331	352878	174471	356	128029	189.428	16.1617	290.764	40.3011	50.4169	60.7981	62.9658	119.827	448.768	-22.0602	146.797	188.765
1.93373	472946	214936	384	178904	414.351	197.539	419.364	15.0853	-9.51123	100.568	86.8103	108.148	919.478	22.2519	353.626	209.277
1.93406	418931	201351	354	144334	168.946	136.195	526.76	161.455	146.296	164.965	193.159	193.012	835.455	12.9766	48.5294	272.596
1.93409	432482	194380	400	206700	487.712	215.013	548.968	26.5282	118.16	171.423	265.636	46.9958	1386.41	192.776	169.713	135.649
1.93493	394513	175799	354	139166	150.749	9.64395	243.443	228.402	305.687	190.652	360.881	281.267	345.766	103.488	42.9554	71.0172
1.93672	592663	233127	384	144333	257.496	21.78	516.644	-16.206	206.106	185.727	-6.84219	39.2836	822.272	16.9138	72.9342	218.331
1.93974	320379	162691	325	92729.7	130.547	18.4179	156.073	160.585	0.117969	40.0504	266.713	-88.9927	619.395	-44.7249	228.756	199.721
1.94025	418710	185627	354	122014	215.293	-5.73623	428.182	159.199	26.0269	239.919	51.0215	198.674	1009.19	-62.3612	-7.07812	90.5853
1.94152	460964	175254	382	171889	179.062	149.658	228.594	220.484	242.588	306.439	231.101	167.678	761.12	2.77227	55.8877	207.138
1.94515	554557	253537	390	200492	306.276	105.612	488.125	310.597	71.2236	163.947	56.9052	134.602	519.741	67.8025	179.711	-37.7058
1.94555	404508	175998	369	140784	338.467	56.5808	556.871	252.261	159.98	126.551	66.6966	54.5016	443.002	103.827	154.686	178.428
1.94774	355956	173055	340	137468	200.488	59.0434	417.934	95.0681	187.379	-8.96562	200.458	153.757	554.542	-15.0263	98.4302	126.595
1.9492	328482	161213	324	93964.8	191.817	21.0722	328.631	180.448	127.273	68.2744	59.1466	105.125	551.932	48.4852	150.558	38.4431
1.95093	507272	194747	387	190978	129.928	-23.0776	425.381	227.282	31.8221	175.862	251.672	345.737	703.934	-18.0492	142.904	201.845
1.95105	365155	149488	380	185157	250.551	161.75	634.185	87.6655	68.7315	257.393	130.119	168.415	590.198	17.9165	165.613	127.878
1.95226	415383	180803	366	190028	327.953	23.5053	281.665	18.5801	324.65	179.74	103.178	140.973	666.833	-15.5129	125.475	192.953
1.9529	337748	192516	330	134218	168.459	68.7758	291.191	113.457	188.824	100.495	212.432	166.734	573.122	119.856	43.0586	213.081
1.95421	452677	228831	377	202946	483.362	217.844	1463.79	730.05	426.723	242.794	557.565	322.674	1185.39	105.228	254.223	498.61
1.95545	448829	195851	351	134496	118.632	167.339	152.799	247.321	267.774	118.352	113.56	307.869	390.388	117.187	55.1209	125.091
1.95776	534797	214418	392	209617	423.331	98.1205	445.199	132.346	172.603	228.668	299.714	-16.3682	690.176	81.7228	128.748	53.2039
1.95943	339205	136306	356	91789.7	218.596	87.5181	443.902	202.951	163.18	345.825	238.916	-40.4485	787.382	58.4388	86.7365	4.96943
1.96166	478135	216345	369	157926	431.972	89.5678	542.981	169.27	166.262	235.893	-169.241	-20.3054	658.089	-58.8369	274.322	110.905
1.96248	632345	241755	390	158112	631.487	191.714	605.253	316.142	117.6	399.929	44.0761	295.91	420.028	13.0503	136.623	233.209
1.96367	381759	172932	345	96374.8	130.37	26.8969	94.7732	185.712	147.151	36.069	88.0489	-1.72529	760.898	40.537	-84.2739	69.3656
1.96453	396962	163895	386	142310	39.5785	8.59697	317.823	16.4272	56.4186	0.781543	184.179	169.727	259.354	88.7567	244.505	107.44
1.96651	434959	186020	387	221845	222.401	148.95	297.119	275	158.462	4.58603	-129.309	79.7616	465.741	64.8091	84.2887	98.5334
1.96881	360613	176208	356	132698	118.485	53.3219	261.168	9.00986	117.305	-35.3316	163.623	50.8445	721.571	63.8064	13.3895	85.9255
1.97061	378778	173047	370	123352	128.527	17.1939	81.7818	-71.3564	162.03	278.583	73.9959	156.662	718.444	40.1831	100.436	292.415
1.97339	351785	165975	338	181796	214.821	32.2202	358.772	30.4212	268.394	204.115	166.498	-91.5438	322.497	103.842	146.635	219.628
1.9756	457437	221091	382	196080	288.153	196.344	1428.1	873.411	576.911	300.865	381.673	481.902	1161.57	80.6021	197.244	57.7162
1.98051	510019	236604	362	196593	214.703	22.9302	383.31	195.769	84.5983	55.4896	37.1749	121.862	1111.18	-19.1847	316.127	279.232
1.98075	504884	245399	372	144762	158.653	60.5769	422.594	193.203	86.5006	184.96	23.402	158.653	595.786	60.6359	117.865	221.634
1.98105	412889	153026	372	162341	144.482	76.4732	261.773	141.504	284.349	297.606	170.376	221.103	1174.45	32.2497	374.654	83.5514
1.98139	293161	155992	316	75193.6	119.65	76.311	167.516	72.5803	-20.0399	-68.0827	-37.1012	-34.904	573.446	49.1782	44.489	125.519
1.98226	484008	259900	374	169569	442.191	127.775	427.578	69.1887	166.66	158.078	67.1832	170.774	761.37	14.5839	156.736	122.437
1.98625	478453	237700	355	166235	152.298	6.2376	244.225	-31.2617	274.322	119.001	75.7212	-31.011	972.903	-3.71602	117.969	161.086
1.98659	480785	195200	379	147861	233.49	169.624	533.337	162.399	46.5829	188.175	45.3737	206.593	638.005	35.8772	227.178	211.002
1.98897	517971	224878	375	141214	368.195	80.2925	313.708	111.038	250.256	70.1324	364.538	182.159	783.077	-10.9711	188.986	247.395
1.98936	479924	226351	368	194835	268.29	23.0039	155.35	216.561	245.64	132.346	391.199	79.3192	848.048	59.2351	58.3061	119.665
1.99742	518764	227788	390	274119	464.384	118.249	299.051	95.7316	217.18	226.235	119.488	57.5098	531.051	-17.6216	273.363	151.221
1.99743	399558	195499	338	137177	218.522	103.68	357.357	-111.746	75.5737	277.566	347.389	147.122	806.936	0.162207	63.7326	88.9189
1.99858	479992	187456	379	204975	415.973	45.9046	340.104	136.652	137.035	-39.726	119.93	232.457	677.332	6.48828	197.878	27.1476
2.00011	408538	195627	357	193349	101.409	80.6611	515.538	334.5	165.923	210.648	135.369	88.624	402.023	17.9312	436.853	47.8068
2.00096	361882	169156	337	93935.7	222.401	54.0444	290.321	-30.9963	55.8877	108.679	2.09395	153.123	338.865	-76.9746	-1.5041	207.979
2.0016	546172	274999	374	153328	255.712	140.633	476.874	325.122	338.32	54.4868	252.645	339.897	914.671	-41.6577	47.2612	118.087
2.00413	341595	167748	349	120181	222.651	142.388	120.195	88.5503	-11.2513	132.494	-6.90117	181.171	1162.58	-12.4162	191.714	276.253
2.00488	402649	193305	359	146522	454.003	32.0433	451.496	165.658	54.6933	415.206	196.565	140.958	302.398	61.7714	183.648	-21.1312
2.00682	408537	208946	355	130989	240.774	22.7237	402.554	191.139	207.595	120.594	260.136	245.906	259.03	1.48936	68.7905	-1.54834
2.00845	306134	141615	330	149860	173.517	15.5424	223.831	258.469	25.0241	125.504	234.802	-24.7882	1100.59	8.2873	239.123	71.1204
2.01079	372542	175862	357	115399	288.021	106.231	450.169	100.907	57.8489	-32.8396	26.2923	130.311	664.312	51.8915	35.6708	43.2503
2.01201	395374	182670	334	138914	210.736	67.5666	233.357	173.252	-13.5517	190.593	44.253	227.178	672.348	-45.5949	43.2945	38.5463
2.01338	516941	237891	363	159904	358.138	117.29	462.806	119.812	151.664	118.839	256.626	184.046	943.853	-23.402	97.3537	262.451
2.01767	360754	174182	330	145375	166.115	20.2759	217.343	93.0036	182.041	83.2859	63.2607	61.2848	535.313	89.9659	384.785	183.456
2.02158	349823	153856	365	148745	210.766	27.5457	377.264	200.37	127.038	43.9876	179.888	131.653	906.649	151.929	240.701	324.517
2.0219	345323	167332	335	129484	46.2437	91.2341	343.319	46.9221	48.4409	33.7391	120.195	135.664	652.529	44.1351	135.856	101.409
2.02576	460254	255867	353	144536	348.789	79.7469	255.653	202.184	204.44	96.9851	180.625	182.675	831.591	26.1743	148.994	-84.3182
2.02894	409277	169644	346	104420	114.651	60.9603	228.491	39.3721	57.3181	72.7277	83.3597	246.746	565.719	25.2158	132.936	163.387
2.02918	468048	178037	371	181367	147.314	80.6759	351.444	96.5869	227.296	160.452	167.398	61.2553	360.984	40.8762	-59.8839	299.316
2.02999	396577	213946	335	126314	122.275	82.9025	332.657	88.0047	242.264	95.186	192.363	133.452	300.584	-98.5186	139.616	76.9009
2.03099	477587	184679	376	131009	265.931	44.9166	471.034	280.957	112.424	299.773	35.9362	132.199	571.19	125.312	31.7631	-13.8318
2.03128	302891	134088	322	146675	196.978	79.8059	139.085	35.1399	83.9643	4.48281	85.0555	137.316	308.031	61.1078	238.872	136.77
2.0319	438836	199779	363	114364	329.251	77.9331	310.789	123.793	21.0869	114.975	117.143	99.1232	645.658	18.5211	75.6917	213.317
2.03192	521278	237444	380	190535	152.489	12.313	330.357	190.284	222.342	227.046	340.178	252.719	853.15	17.9165	288.566	189.93
2.03562	403569	181411	356	132373	216.325	68.4956	353.184	179.165	105.39	132.302	134.425	209.601	371.41	97.6191	75.8539	306.896
2.03673	345604	146513	333	115035	95.3482	42.6015	153.757	158.299	229.316	64.6469	58.3945	152.769	374.182	-116.981	106.29	112.793
2.03944	284885	133792	340	139895	293.373	42.6457	435.541	122.083	130.179	259.62	117.895	190.269	392.821	113.191	145.647	136.298
2.03999	486112	185140	382	198852	422.623	116.907	603.985	293.093	158.063	178.767	256.169	222.445	706.869	-67.0357	136.844	103.001
2.04066	436333	174633	378	184296	127.981	19.3026	542.701	57.613	189.045	60.6507	83.4039	140.073	433.712	-27.0738	101.733	182.144
2.04213	583950	218754	386	170010	231.351	157.577	430.881	105.965	295.541	308.002	252.645	175.567	507.044	39.6375	248.604	62.5529
2.04241	410134	210030	335	98670.9	116.996	-12.4752	460.358	132.612	180.979	-16.4124	170.76	121.331	689.424	50.6086	75.3968	37.5731
2.04361	387819	169876	333	87956.4	95.245	82.7403	331.404	136.637	120.284	-24.0361	-16.2502	102.102	480.089	-2.55107	35.3611	97.6781
2.04424	590070	241303	403	188956	549.616	193.749	646.351	242.028	-145.043	313.236	390.491	286.502	608.291	-53.1744	46.9663	7.99238
2.04576	329346	176964	326	104234	214.851	75.4115	213.951	114.135	5.86895	138.141	63.1428	119.561	620.766	-43.0733	309.403	120.461
2.05238	456146	179280	369	229888	125.371	120.579	424.496	162.59	84.2887	101.011	210.25	132.479	612.626	-51.0067	124.958	86.8103
2.05263	255057	105108	315	117967	168.798	112.174	217.756	48.4852	241.733	149.304	19.9515	182.321	659.961	14.7903	230.776	26.543
2.05293	375969	192748	338	119028	212.816	80.6021	217.49	-1.72529	262.289	0.26543	137.92	231.455	1007.13	73.7452	3.71602	166.041
2.05401	280909	136342	326	139462	254.93	-12.4604	288.994	223.506	35.833	271.52	237.869	134.602	362.312	-9.29004	-49.1782	200.916
2.05615	387809	169979	343	144780	157.709	40.2863	253.323	193.469	222.135	160.202	114.636	85.8223	968.022	66.4017	113.515	262.038
2.05713	422853	234908	344	107156	245.405	49.1192	403.188	132.273	70.855	3.775	74.8069	143.421	841.279	99.9933	168.917	75.9866
2.06025	480484	192706	384	161986	447.514	185.86	301.086	101.704	84.156	226.382	161.219	210.309	949.383	-50.6971	191.64	80.6611
2.06105	297782	142253	312	114272	254.075	58.8074	225.792	108.472	-18.4179	24.508	129.235	196.477	598.043	78.9948	105.243	194.737
2.06298	319984	135912	337	131450	183.692	35.1547	329.634	218.508	18.698	352.166	264.117	72.6245	595.831	83.4187	264.206	35.892
2.0648	437145	199319	369	153993	285.824	61.7714	444.654	29.4037	-65.5464	230.835	176.29	180.551	1175.81	-96.7491	165.761	43.8844
2.06678	407234	237754	335	111349	277.448	39.0624	348.332	162.458	63.2018	49.016	29.7281	135.59	586.6	86.073	87.2821	229.744
2.06697	361453	174829	351	121954	356.516	47.6299	478.363	266.757	128.66	126.403	220.779	203.865	560.838	111.303	18.8308	89.0811
2.06699	350479	168801	347	117526	176.894	67.5076	236.203	157.061	56.7872	260.873	66.5491	147.092	422.476	27.8406	125.651	215.278
2.06854	377500	184304	349	102608	-14.1415	67.8615	480.384	90.2756	-3.30313	156.338	149.732	222.474	386.215	29.8903	93.8441	144.261
2.07115	310838	147613	320	89447.8	188.263	16.3977	42.8816	146.561	122.053	-2.66904	79.8501	-9.31953	465.107	43.4125	47.9543	-18.698
2.07157	475398	200230	352	189441	283.553	-36.9095	385.286	115.418	34.3436	149.732	-25.6287	40.9941	576.425	5.51504	312.499	118.426
2.07271	392300	170382	359	111649	201.151	86.3531	348.096	167.014	102.81	158.668	126.33	236.483	743.439	-79.5847	153.566	170.789
2.07433	362879	188511	338	181701	237.56	91.5585	-37.3666	96.6017	125.917	-15.5129	101.055	85.1587	445.951	68.8937	79.1275	98.6071
2.07469	557357	248040	388	247811	290.439	103.119	345.398	112.469	88.9189	98.1205	255.24	149.879	1012.23	26.8821	132.317	118.219
2.07879	583031	264843	383	178384	246.997	123.041	617.006	325.638	220.867	129.884	-15.7046	54.3689	1069.42	-56.0647	179.209	263.985
2.07931	315765	148028	339	98666.9	91.8682	59.2351	406.004	142.108	132.951	280.146	223.757	368.387	368.461	-0.294922	58.4978	58.8664
2.08039	481053	236060	369	152684	265.253	121.095	239.624	108.546	129.397	180.33	308.488	209.763	676.271	-7.00439	43.1618	79.6289
2.08165	424824	150459	385	232527	221.678	-81.1773	341.682	334.029	22.0749	201.948	69.4983	22.2076	550.545	17.0612	143.14	112.734
2.08386	411517	164124	352	168374	158.978	208.923	64.2487	226.456	164.95	-4.61553	186.228	169.477	1033.57	137.64	157.016	48.6326
2.08411	517132	217456	379	164053	289.967	94.9206	298.476	205.487	236.055	258.057	148.832	208.996	523.221	-20.2906	285.942	89.4793
2.08686	447118	196074	349	143643	146.119	44.2383	481.047	-41.3481	128.232	70.2504	225.335	317.896	568.093	50.3727	106.953	78.3607
2.08767	353929	197692	333	117392	274.675	155.026	369.404	119.252	343.982	103.739	123.911	-101.91	725.405	80.4842	23.0481	130.002
2.08944	463513	179360	361	211201	299.98	80.6611	436.116	56.9642	214.01	73.4061	159.346	135.531	773.034	-82.8141	138.141	90.3051
2.08979	620988	247633	391	167197	400.298	132.715	551.946	288.537	187.379	214.703	247.97	212.58	871.524	36.1869	36.5261	83.2417
2.09002	334765	176598	327	100543	146.252	36.4376	219.746	171.025	148.051	123.115	75.8687	134.809	410.62	-45.241	175.818	245.375
2.09139	343400	161959	349	128533	230.57	141.223	417.388	335.99	345.324	449.771	220.543	14.5839	699.142	-13.4484	128.335	206.49
2.09277	615577	240630	403	236678	301.233	20.8805	466.743	117.63	255.491	129.235	166.454	253.382	907.106	40.0799	94.2718	113.899
2.09422	446316	205172	361	121078	231.986	77.1073	321.273	249.902	121.139	130.532	141.105	207.861	768.375	-32.7363	15.6751	237.058
2.09777	393438	183661	346	160962	247.793	62.7741	597.482	183.117	84.2592	80.4842	223.654	166.321	531.007	20.8952	188.72	58.3061
2.10054	340568	159304	365	110832	204.499	-28.0323	161.735	247.675	278.701	210.943	382.115	88.5356	905.366	72.0052	105.007	129.102
2.10255	276636	132182	321	109382	180.153	39.2836	330.519	-2.19717	-165.201	172.161	212.108	-14.8641	350.485	56.5955	104.653	193.233
2.10595	395768	157800	381	132117	404.456	71.725	254.105	161.337	110.596	23.8149	20.1727	-81.074	522.1	-16.4861	171.379	143.863
2.10831	375641	159130	347	125000	85.7043	20.851	281.709	161.249	68.6726	32.6331	187.688	160.408	357.947	26.2628	124.575	104.565
2.10891	378674	161643	370	116771	393.234	185.565	469.353	20.1579	38.2514	21.2344	66.4607	8.05137	1000.27	-47.0843	152.932	183.604
2.10997	296081	132271	335	143677	239.049	20.3496	272.714	159.199	116.745	187.113	168.666	113.973	639.627	0.781543	196.905	174.078
2.11594	426391	184411	388	217199	442.53	91.2783	657.115	508.372	62.7741	143.878	346.356	133.777	1084.83	38.3251	111.333	61.0488
2.12192	401969	152061	362	124852	283.11	82.2832	338.305	60.5475	128.512	153.168	77.9774	282.166	900.691	-39.49	158.019	14.3037
2.1239	530047	187293	391	271599	150.395	103.739	419.467	257.953	179.873	315.257	262.554	201.093	496.029	20.91	91.0866	83.3007
2.12539	504942	220749	367	154692	329.634	129.677	313.502	-4.20264	244.564	421.576	326.832	40.8172	850.098	37.2191	102.559	92.6645
2.12667	457127	212619	363	212711	266.477	32.5151	192.731	176.702	211.739	230.703	319.548	152.194	875.889	37.5436	333.144	-14.3037
2.12686	347427	151701	356	152365	206.445	6.88643	306.099	82.5486	101.114	155.763	310.818	76.0898	801.952	-43.8991	127.362	-143.686
2.12822	348661	195337	319	114187	110.773	34.3584	480.295	121.906	63.5999	-78.2723	77.2253	71.2384	421.635	3.12617	190.918	220.041
2.13005	348720	190579	322	119533	189.251	26.6167	856.099	760.825	751.741	-69.2477	340.856	325.594	1087.91	70.7075	106.172	95.3777
2.13016	416287	218252	347	104148	234.035	87.5328	302.56	26.0711	-26.8231	92.1041	48.0428	225.276	514.978	-25.4518	100.79	212.845
2.1305	515202	244598	372	114911	301.764	16.9285	80.4104	148.508	74.3793	275.339	205.56	179.534	563.36	9.02461	294.907	195.047
2.13503	296754	152346	318	80655.6	76.0456	20.8215	64.4699	199.072	138.215	-3.86348	205.575	-20.5708	400.799	32.4267	185.948	274.558
2.1364	373304	194008	348	129986	246.009	137.92	239.182	105.803	86.0582	-61.3438	190.829	219.481	644.552	101.733	179.312	221.678
2.13785	440541	200758	364	132868	285.942	77.7562	215.676	117.246	75.0429	52.5256	167.958	108.649	461.243	-22.2519	212.653	100.952
2.13921	362597	180961	346	174642	226.323	34.2847	346.784	197.376	-19.2289	187.954	184.282	153.182	1000.21	-48.8833	-6.45879	163.77
2.13998	487137	205418	370	169672	263.498	133.821	573.313	172.175	246.186	84.2887	260.018	187.408	819.898	61.5207	63.8358	16.6778
2.14135	355977	147172	356	121926	309.211	48.4114	232.664	159.597	162.59	343.407	102.426	107.838	446.232	22.827	66.5639	186.346
2.14525	255270	131599	312	98645.4	201.137	48.9275	197.76	106.452	96.0855	68.3334	187.659	133.836	600.889	-3.89297	15.5129	1.06172
2.14697	589492	230029	377	211410	394.738	221.427	793.089	348.037	293.167	370.378	471.639	287.372	989.537	46.8778	81.2657	155.792
2.14714	405364	212545	329	107200	99.2412	43.7222	152.194	54.3099	74.1876	361.913	164.507	254.429	735.52	-15.9848	-99.4182	150.838
2.14755	450946	222305	353	105182	278.288	55.5485	170.288	70.8697	240.715	102.367	94.493	31.8663	686.903	-0.752051	171.04	-9.90938
2.1507	440562	190606	353	141431	292.843	66.0625	232.103	167.707	156.972	34.1519	2.52158	25.6877	495.41	7.60898	72.1231	53.72
2.15205	350990	175128	334	114396	219.156	-4.18789	269.573	89.1254	257.821	17.1202	262.746	103.105	233.578	18.5211	151.811	147.726
2.15264	398752	184370	346	130238	204.499	-2.22666	641.234	157.503	196.212	314.564	302.634	265.725	380.095	31.4239	106.85	259.236
2.15557	550249	236729	393	172970	412.891	277.802	842.459	407.641	308.002	395.697	601.405	161.691	844.052	-62.9216	144.969	172.456
2.15584	343557	172846	321	125022	209.822	118.706	449.918	167.53	168.592	41.3923	16.3092	-16.0732	746.005	87.3411	102.013	130.724
2.15615	391904	185697	339	97224.8	144.88	109.431	601.11	54.0887	169.049	34.6386	128.202	204.469	298.741	5.48555	190.667	232.738
2.15771	333849	116112	362	191975	80.2925	99.9048	360.409	78.7294	283.184	131.048	121.596	162.089	686.283	-11.6789	323.5	200.429
2.15911	332411	145923	340	105321	191.832	38.1629	365.497	71.3711	142.875	52.1717	51.5966	-104.048	371.587	-88.3881	161.367	113.412
2.16192	453732	205498	378	130483	378.562	45.1525	591.127	72.6835	89.2581	91.8092	353.965	136.151	492.903	21.78	76.6797	193.439
2.16222	260894	116579	321	107206	51.2132	10.1748	152.504	85.2029	173.886	85.6306	-151.678	190.475	599.989	-65.3547	44.194	134.941
2.16271	319826	134491	330	112030	178.28	56.8904	333.616	108.354	133.541	114.459	86.2204	92.0746	447.411	-4.24688	145.603	168.43
2.1657	362860	189373	327	122048	259.605	71.4891	241.748	44.1351	182.203	40.7287	31.4092	118.264	648.843	-60.4885	68.7315	207.846
2.16712	405571	193798	347	132866	221.472	92.2368	95.7906	8.62646	116.612	210.412	22.8859	7.77119	949.147	37.75	123.248	252.689
2.16799	377758	171371	348	166086	309.683	26.2775	238.385	147.476	139.483	283.523	210.412	325.284	599.488	53.6315	-86.5153	102.825
2.16869	472625	188220	384	171454	182.159	87.6803	393.927	49.9893	123.823	87.6803	383.87	251.716	956.874	-54.5311	21.6178	69.6753
2.16923	435188	211062	348	84083.3	292.312	-20.674	95.3335	18.9635	163.652	239.373	121.331	180.138	356.074	-7.24033	62.0663	-1.1502
2.17007	322290	144535	348	185490	69.1149	117.084	364.317	123.056	123.69	73.76	112.174	26.1153	751.815	15.7341	132.287	42.0559
2.17113	524981	230517	370	214244	261.964	88.9042	480.634	114.209	54.6933	283.39	103.916	333.984	524.755	23.6085	189.237	187.29
2.17339	316427	177352	323	124598	277.418	97.3979	252.719	36.1279	92.3695	145.47	153.345	136.357	648.283	31.9843	117.055	204.425
2.17547	403958	189816	362	108008	172.161	79.0243	325.387	97.8108	236.984	-56.7872	303.622	203.245	513.09	112.837	108.723	51.1542
2.17898	599368	243584	378	190937	438.667	105.744	950.135	285.927	125.607	144.939	402.834	495.395	481.932	19.804	202.302	221.855
2.18097	541511	243032	372	148828	346.253	118.013	120.623	110.95	166.911	180.522	163.46	209.97	925.185	-84.4214	131.506	119.591
2.18262	287882	144585	332	153273	22.2813	93.7114	377.662	63.2165	187.777	34.6828	175.095	309.801	629.585	72.4328	211.665	54.3099
2.18514	364637	167705	353	138144	367.768	15.6898	356.118	232.752	163.578	62.5824	57.2001	127.156	821.815	-40.8172	126.153	201.417
2.18581	463021	232137	366	140320	181.716	78.4935	668.5	211.99	103.577	9.46699	73.1701	295.099	812.569	22.2666	85.085	126.979
2.18882	378437	173784	342	149894	265.43	-49.2077	369.906	114.813	180.625	239.772	121.582	241.541	759.91	-49.1782	131.417	65.3694
2.19022	375591	185235	345	119911	401.492	76.8272	496.132	94.0948	244.476	87.5328	100.79	129.854	245.67	72.831	213.833	251.052
2.1913	437417	190634	355	180761	313.885	83.6841	353.361	183.692	162.664	67.5076	108.34	384.504	1049.13	-22.7975	100.524	124.457
2.19264	432980	194313	349	153424	229.552	93.4165	330.298	85.085	51.4344	281.37	64.3225	214.216	921.705	104.004	123.041	197.214
2.19661	613463	257706	409	235738	467.082	222.755	538.1	225.836	254.842	267.479	369.478	127.48	937.94	65.045	256.626	119.075
2.19735	408121	211439	351	127383	300.938	128.026	428.89	277.168	72.831	318	244.048	75.9571	735.491	-17.1497	42.6162	73.3176
2.20039	348420	190342	327	137992	187.113	91.0276	272.965	70.7518	72.8899	189.34	66.4754	0.132715	727.115	52.7173	119.09	251.465
2.20066	313583	155835	327	103645	242.278	21.1017	134.927	68.9527	-90.1871	67.08	263.704	138.156	765.086	22.3403	155.099	132.125
2.20189	363044	205481	330	113981	170.833	21.3818	195.695	94.0653	100.613	56.8904	13.5222	87.1642	461.73	-126.168	-39.2541	59.5005
2.20771	434229	203351	382	201586	301.189	123.705	309.889	110.935	33.046	115.197	65.3105	207.315	1007.53	4.95469	61.9041	66.5639
2.20798	536542	186189	399	232144	79.216	161.145	630.705	284.202	199.382	239.713	568.27	195.474	1017.79	17.887	234.035	271.254
2.21168	451260	180005	385	149271	174.83	6.0459	456.347	188.898	128.822	74.8364	28.0176	134.514	809.811	-70.2799	101.011	135.325
2.21223	306356	157058	331	113825	189.738	-91.0129	286.738	5.94268	107.484	100.731	89.494	140.604	440.2	-51.9652	126.713	-36.3491
2.21227	477934	255676	353	118201	317.1	46.1995	325.564	119.532	91.6027	194.678	95.6284	240.45	690.501	-35.7888	205.059	60.6949
2.21541	381130	149498	357	108452	237.486	58.9254	441.011	-45.8456	268.91	293.241	186.759	116.42	605.342	-84.7016	116.819	209.483
2.21722	317189	149645	349	102263	229.346	57.7752	404.869	-7.65322	193.837	6.82744	95.363	118.868	706.058	103.636	86.8397	34.3142
2.21883	541966	253556	371	215358	143.878	96.6754	421.104	52.791	36.9095	162.694	147.476	201.682	749.632	-37.0569	80.1598	203.717
2.22003	544244	262221	378	242770	567.268	138.112	422.402	356.044	336.226	141.518	364.007	228.83	968.715	102.485	195.165	62.6119
2.22115	391647	167937	356	113220	304.92	55.1356	344.587	35.5381	93.1511	84.9523	3.02295	274.867	779.67	26.484	288.92	243.665
2.22357	319691	140130	335	150209	212.181	177.971	321.745	17.0465	324.385	59.1466	197.642	39.3721	616.313	23.7412	90.5115	64.1308
2.22514	575510	269405	388	220108	553.834	179.46	487.491	162.34	112.527	213.568	321.848	119.458	929.078	47.3055	117.91	224.465
2.22535	293964	153088	315	148204	242.588	70.6338	445.155	151.31	142.757	143.273	220.38	216.561	482.61	93.0184	96.9998	119.797
2.22656	310895	124575	338	195862	212.314	140.84	592.631	275.811	189.428	162.679	-89.5235	312.72	647.457	5.97217	320.403	149.997
2.22727	551540	267350	364	151301	278.539	70.7665	560.764	394.119	206.46	232.162	71.3416	223.344	760.545	57.7604	228.152	107.632
2.22843	382759	158841	352	94945.9	269.5	93.3428	510.982	250.108	89.8627	200.001	155.969	121.405	547.582	9.23105	113.663	174.314
2.23138	390583	157507	358	131558	206.637	-18.3294	335.12	98.7988	171.851	236.527	82.6224	188.219	837.578	44.0466	252.055	184.12
2.23531	538292	222833	371	137083	388.958	94.1391	501.116	321.111	117.335	135.62	304.374	149.113	822.935	40.0209	35.7003	227.812
2.23606	415659	190435	338	126977	158.83	65.5611	300.157	-19.922	-29.33	165.481	131.329	110.787	763.037	30.318	-41.2153	96.115
2.23814	392122	166701	358	205241	299.714	16.1322	579.138	151.575	137.345	-1.90225	230.245	141.002	727.366	68.4809	172.529	152.843
2.23951	364451	170753	340	109745	386.598	-5.29385	476.328	174.962	190.372	-8.2873	80.8676	120.623	817.022	-35.7003	106.187	165.554
2.23981	442304	174345	361	166756	242.116	42.8816	158.889	60.7834	214.099	127.288	179.652	123.823	356.266	42.8227	108.133	288.493
2.24018	316904	168690	334	116031	302.236	-0.693066	239.049	87.2231	223.625	323.485	178.192	303.091	527.158	-38.62	-7.60898	90.7475
2.24178	434720	207387	350	185925	84.1117	64.1898	323.426	-24.685	222.946	212.329	305.863	46.8926	594.902	25.2011	27.9733	124.752
2.24285	510130	236198	361	113481	275.251	67.6256	311.909	80.322	121.641	71.9314	244.697	227.473	475.635	37.4403	32.9133	-20.2464
2.24423	479940	178681	396	139431	260.976	87.4001	324.193	145.972	31.9843	95.4367	265.282	141.091	646.071	-87.1937	77.3285	33.5326
2.24545	309477	130785	324	81069.6	156.441	75.3378	184.311	32.0433	52.6435	38.6938	114.503	266.58	411.062	0.619336	107.234	115.152
2.24755	419498	197064	360	144711	360.925	36.3786	484.114	214.01	207.669	50.3874	268.541	283.582	401.743	44.6364	151.398	61.6534
2.25127	321178	125786	351	111283	46.7746	49.6796	632.032	87.6213	191.537	83.1237	166.631	129.353	1021.57	69.4541	149.57	61.5207
2.25195	276730	140414	309	135144	295.939	124.251	446.394	199.78	187.703	63.305	185.801	178.959	345.87	-58.601	129.692	154.008
2.25202	463102	182533	383	132612	342.95	182.085	302.398	174.402	108.885	285.352	232.649	-13.065	646.1	136.799	235.244	103.842
2.25331	352319	155934	341	197744	429.908	113.781	446.482	192.289	108.104	198.94	67.3897	204.101	930.567	46.1258	302.885	169.153
2.2544	328916	176457	308	157436	153.743	82.5634	190.166	199.293	41.5692	-49.7828	143.081	108.428	516.01	37.9859	22.7975	100.2
2.25443	422116	179229	367	149777	210.648	55.3274	231.882	55.8582	95.8644	175.788	188.19	201.564	577.545	-10.7057	155.276	77.7709
2.25664	339146	146136	336	208786	352.181	36.7178	527.689	404.942	33.6358	-8.56748	-66.8883	249.71	590.832	43.2503	155.719	145.441
2.25688	292270	163613	331	146459	280.5	1.25342	400.976	78.6409	159.214	100.45	106.364	-30.7161	528.471	-45.6539	22.5173	396.758
2.25766	490505	214120	388	165576	180.566	119.679	451.879	145.102	29.1383	80.1893	154.126	148.316	787.781	28.2683	-30.7898	463.706
2.25934	431010	174522	397	252108	492.21	112.159	422.52	260.283	196.89	172.028	85.5863	317.13	795.404	-19.8188	34.6533	373.445
2.26049	549988	247206	374	179510	132.877	-5.50029	228.432	184.356	54.0297	168.135	148.773	131.727	525.802	34.2257	111.068	140.339
2.26282	325235	149921	339	113111	168.165	58.542	432.709	55.0767	240.627	250.58	142.786	337.612	654.476	-66.0035	55.5633	191.404
2.26401	409650	188783	341	122136	224.141	39.8734	315.257	113.191	296.824	-33.3557	165.923	47.3202	324.473	-78.0216	124.973	69.3066
2.2659	334546	164580	331	108337	64.7796	-49.134	258.248	306.04	160.216	-14.7903	211.636	173.119	334.972	12.6964	149.127	63.4377
2.26743	469762	169835	385	123412	313.989	116.391	540.135	93.0331	294.067	225.63	21.9127	30.7603	1183.8	13.8466	261.758	233.652
2.26841	291435	138917	330	103648	273.348	111.702	488.966	272.405	206.991	13.0061	427.224	214.364	669.886	13.6254	129.043	67.9647
2.26867	438894	201618	374	122707	249.902	95.9676	395.063	125.475	-6.00166	229.125	262.746	27.5015	743.395	-26.9264	101.866	35.9657
2.26887	593346	246930	408	158911	281.459	112.749	325.137	-21.3966	10.6024	130.119	105.951	202.892	858.931	-26.9706	193.675	44.0318
2.26962	257464	129488	314	95381.6	174.962	23.0334	393.441	230.349	135	56.684	206.195	86.7955	262.451	50.063	68.1712	221.265
2.27037	384611	161670	360	120405	151.605	59.7512	697.357	417.875	236.719	208.952	188.588	97.221	1194.48	198.188	143.804	347.094
2.27503	421638	168561	372	129401	313.708	50.7856	331.61	-80.8676	222.755	-45.5949	112.35	158.255	654.815	3.52432	182.542	25.7909
2.27671	358678	172143	330	107748	149.57	-34.845	199.456	-38.7675	149.466	106.423	138.893	139.321	571.795	-12.1655	19.1552	370.009
2.2821	486375	188524	382	152847	376.881	119.075	634.76	87.9752	285.765	109.328	377.294	360.763	1140.55	15.5424	210.53	86.9282
2.28218	329474	128682	353	191037	114.415	62.317	641.632	153.05	74.512	64.0275	197.819	134.882	712.266	45.1083	310.538	78.8621
2.28398	339873	132520	343	144059	246.614	37.3224	85.5421	185.756	3.18516	113.928	152.18	166.808	715.982	-65.5022	51.7883	197.568
2.28537	240318	104117	314	116576	164.389	13.1683	225.143	159.936	279.04	110.124	183.677	178.649	530.8	79.6142	59.3383	154.76
2.28621	437115	176464	381	190873	251.023	176.791	780.525	395.122	223.256	249.858	550.177	475.37	1018.54	22.1634	155.439	111.643
2.28757	369777	164751	347	97398.3	44.6954	94.6847	373.047	146.222	57.2001	230.717	127.023	172.972	329.664	20.851	101.217	98.0173
2.28834	544839	211785	378	151641	287.962	-4.39434	494.879	403.837	285.912	25.3043	81.5606	327.717	1075.36	60.518	73.9959	169.433
2.28945	397889	176868	343	110003	206.637	42.395	247.425	-55.9319	153.595	96.292	156.825	164.109	489.349	-92.6497	174.918	45.6244
2.28967	614582	241777	394	184873	558.626	263.763	721.571	103.901	205.782	24.0656	114.341	127.436	661.215	-72.7425	319.799	181.923
2.29041	438797	209500	361	122025	465.859	18.0787	152.74	170.258	79.4077	81.5901	168.504	124.516	890.561	-79.6879	186.995	194.353
2.29097	499336	208183	366	231324	268.04	205.339	245.493	130.768	-8.2873	105.007	279.129	150.956	547.921	37.7205	154.2	221.103
2.29197	381497	180752	344	141578	359.76	-3.9667	234.891	289.51	217.343	142.816	236.218	138.82	372.59	-36.4228	331.433	131.727
2.29217	499803	256623	370	163446	381.496	81.5606	331.433	190.49	200.621	-42.8227	229.036	175.434	734.518	146.237	351.665	161.145
2.29578	459628	203626	357	220360	182.675	174.844	537.938	160.762	156.943	120.712	212.152	375.347	49.075	23.5053	125.976	164.935
2.2963	522306	257652	348	126214	142.727	6.9749	331.831	185.535	108.694	139.085	36.4228	53.7643	630.219	-71.2826	104.004	215.588
2.29842	488753	219580	373	166112	74.9249	59.353	312.838	82.8436	107.44	92.2516	99.7131	205.56	782.723	-30.5392	174.992	237.796
2.29914	302851	168468	325	96494.1	81.7228	108.428	127.686	188.529	106.54	-34.3584	83.9643	96.1888	304.875	43.6042	204.927	95.4367
2.29919	567889	211157	394	151172	357.254	51.5376	336.476	185.815	178.148	326.478	219.702	54.8555	592.911	92.5465	154.908	5.41182
2.30082	476006	233194	352	135389	421.502	54.1919	405.709	208.038	118.337	-37.1897	197.907	101.851	447.824	-26.6167	132.228	69.9997
2.30149	431354	195310	356	178832	443.843	190.8	337.803	167.825	154.923	107.322	212.948	143.951	380.228	119.502	146.045	221.265
2.30184	371689	189232	354	120248	67.9353	76.0604	427.342	77.6087	86.6038	90.1134	131.447	-40.1684	595.89	16.2355	196.949	-6.06065
2.30271	316346	182822	316	136828	177.823	126.109	103.473	11.0448	76.3405	116.715	154.377	-0.855274	548.791	57.5835	243.399	196.978
2.30273	345865	132250	348	174149	145.913	77.4612	366.337	61.1373	198.689	186.656	34.8745	216.591	549.764	25.9679	180.89	147.682
2.30353	388509	189713	368	163961	324.06	104.727	352.609	139.911	73.0816	42.7784	127.981	-49.4584	667.585	25.9236	218.522	228.786
2.30419	328493	123552	361	205502	133.777	265.046	894.218	895.545	770.823	378.945	76.7092	167.752	595.801	105.272	87.0757	33.7096
2.30473	297555	134336	340	137388	245.729	-12.7259	447.691	74.4678	57.8047	157.65	216.723	393.957	716.66	-12.4015	96.5722	18.5064
2.30529	403039	190959	357	106433	233.637	33.4589	342.567	159.744	135.885	229.877	70.9287	108.015	551.681	-67.773	26.1153	-42.7047
2.30611	600309	253039	409	245542	375.804	101.188	387.645	509.964	41.7609	127.067	140.796	138.436	892.788	32.235	121.67	313.119
2.30767	297278	156201	311	102170	196.521	-52.85	466.021	18.698	199.293	86.4564	60.3705	57.1264	115.58	51.0657	177.44	202.346
2.30859	379328	147739	353	109832	155.792	11.9886	354.334	270.502	324.591	99.9195	160.393	277.684	958.599	-92.1336	129.648	43.3978
2.30925	415457	207844	353	151778	79.5699	-19.804	365.29	151.634	93.1953	186.037	232.929	213.081	842.017	73.1554	144.718	121.434
2.30931	379443	197579	350	135660	298.476	130.503	277.699	60.1346	124.472	44.0318	143.715	179.312	703.802	91.47	169.182	115.005
2.30999	416973	173685	356	115377	443.327	104.992	384.976	125.725	43.5305	127.038	195.282	48.7801	813.173	6.98965	15.4392	-53.6905
2.31269	405012	202088	341	130082	253.515	27.9733	376.763	179.43	155.896	63.998	180.079	225.836	597.866	56.8904	70.7075	283.877
2.31289	531362	215453	406	210156	250.61	7.59424	752.08	271.195	80.9708	87.2821	224.111	216.384	1045.91	7.77119	258.455	133.968
2.31401	390962	162362	351	155463	227.945	82.4012	410.399	-26.5282	223.433	167.132	96.6606	127.377	583.031	106.142	166.306	196.477
2.31483	457149	226549	370	186847	273.024	29.0056	540.784	259.575	134.514	149.732	119.488	48.6474	877.496	98.6219	64.9565	118.043
2.31557	295631	161997	331	202421	540.902	249.386	599.65	175.478	293.934	333.291	151.899	229.597	705.32	68.2007	112.631	96.2625
2.31782	384471	154632	365	177240	211.68	124.369	315.124	55.0029	114.931	55.578	-106.865	249.342	876.994	24.5965	196.315	112.35
2.31911	385699	175056	353	169204	184.252	-12.6079	312.809	152.047	274.484	256.361	49.8418	189.089	621.238	117.172	44.7986	241.128
2.32328	575571	273115	381	182217	223.61	140.987	484.262	160.379	282.166	110.153	332.996	305.156	1342	-25.7467	138.687	13.6549
2.32387	446228	197341	338	110512	222.209	108.635	194.324	190.77	77.0631	133.452	198.748	75.9424	674.914	-3.33262	4.99893	172.854
2.3243	575027	222951	406	178796	505.334	-21.1459	398.336	132.656	221.634	52.8058	-13.9793	109.814	744.25	7.9334	84.7163	74.63
2.32609	443387	157789	389	237823	333.114	101.954	1181.81	685.767	490.661	65.3399	371.026	171.644	1202.54	14.8788	488.715	257.349
2.3267	464478	230785	355	126894	299.906	123.852	314.018	-22.532	114.872	282.963	240.789	113.103	716.041	78.7884	208.303	151.546
2.32889	478204	204684	373	109440	212.255	-5.98691	328.16	10.0863	88.4766	238.356	104.196	106.378	782.959	-144.939	213.818	156.869
2.32993	293583	141360	332	84827.4	163.239	83.7873	461.081	225.925	27.8406	105.169	144.217	93.6672	619.277	59.9724	190.328	226.544
2.33521	364459	144352	365	109285	219.643	29.2268	357.003	30.6129	155.851	-49.6501	23.8887	165.702	770.498	14.6281	255.019	195.917
2.33657	306220	144935	344	111070	183.545	25.1863	188.514	112.218	229.744	101.261	102.972	243.207	374.285	-48.2345	-47.2612	228.196
2.33741	401153	172976	369	132525	77.8299	63.4819	362.105	135.325	285.116	28.7991	238.872	-30.2147	834.673	135.119	295.04	163.254
2.33754	329959	188326	323	100918	254.591	21.6178	211.076	4.52705	123.41	191.36	205.443	-17.4741	799.43	26.3365	113.206	111.407
2.33934	394784	193997	370	163142	209.409	20.8952	429.716	95.9381	215.647	243.959	131.24	93.5935	713.195	-72.1674	88.801	240.73
2.34021	376533	188806	359	113464	188.632	148.582	286.236	-78.346	52.8795	246.658	131.742	169.905	941.037	1.17969	-5.55928	-12.6522
2.34223	352165	141756	353	117604	399.944	40.2568	314.623	351.458	117.644	195.047	24.4638	-86.8692	805.874	55.1356	173.281	270.694
2.3425	255952	117190	315	128167	222.814	37.4993	111.407	13.9351	49.4879	-10.9858	10.9416	214.703	696.856	89.612	115.447	146.37
2.34299	419852	161656	377	201234	378.709	82.7846	281.193	130.282	133.953	139.218	182.527	137.905	562.313	-84.7753	147.608	104.166
2.3457	472257	219584	379	178297	92.2663	329.398	433.196	231.042	208.126	225.615	136.608	256.095	395.697	-78.1838	155.778	206.062
2.34687	526722	208757	383	150956	255.211	15.3949	445.524	367.325	155.586	9.37852	51.051	74.0254	874.561	16.1175	157.12	143.288
2.34823	356120	166243	349	133774	119.296	59.8986	173.429	1.35664	35.3169	58.6747	-22.0602	112.763	823.599	-53.779	87.4591	34.5501
2.35033	294844	140572	329	92321.1	56.8314	65.6201	240.936	178.457	98.2975	25.0831	46.0078	152.165	439.817	27.6194	46.2732	257.231
2.35078	352309	173867	347	122934	220.941	3.89297	254.385	57.4508	73.0521	206.903	183.294	-21.2049	129.058	25.2306	383.679	44.3857
2.35161	401523	179539	358	129528	175.478	42.4098	536.994	156.205	80.4399	159.685	141.798	13.9056	581.247	-35.5381	240.583	-4.79248
2.35653	397614	157084	378	153573	206.504	57.436	536.006	240.907	279.32	107.469	128.925	268.91	672.171	116.936	141.666	152.652
2.35866	446433	207632	353	102619	279.32	36.6146	375.332	7.71221	113.294	-50.5201	209.144	163.962	728.988	98.7693	127.141	211.577
2.36006	392705	172788	365	151764	51.2427	47.8068	585.287	262.716	164.448	127.981	121.316	27.0591	1155.43	86.6333	45.241	39.6375
2.36129	380452	187061	338	104736	215.411	113.515	268.113	84.5541	70.737	159.774	128.542	59.6922	655.523	-1.74004	138.259	107.116
2.36134	301446	156880	315	106538	232.059	39.7555	144.526	24.8324	190.033	106.732	281.813	286.826	554.365	-67.7435	178.826	242.853
2.36165	430635	172590	355	215740	198.379	79.1865	259.354	205.354	115.432	168.12	193.557	516.541	534.443	123.351	291.589	102.5
2.36275	538242	220746	384	171196	367.237	88.6977	556.96	280.205	103.267	91.529	242.101	-52.7025	1197.41	17.4299	247.351	215.322
2.36429	453268	193372	379	131839	172.632	111.274	201.535	270.458	151.295	51.9947	529.164	-3.5833	387.557	25.437	220.351	63.8506
2.3664	467661	227181	360	200761	257.894	141.666	559.777	283.789	239.845	126.492	347.595	-38.9592	762.83	-64.9271	-19.7745	47.969
2.36686	467124	196355	365	134262	215.308	126.581	202.567	299.331	83.9348	231.233	220.557	367.945	866.451	18.816	164.463	118.043
2.36698	449239	206571	347	111422	64.1308	92.7529	7.59424	30.952	306.615	37.8385	129.721	37.4403	604.015	-59.1908	164.124	214.202
2.36873	329187	147810	350	205660	258.307	30.318	125.814	15.0705	146.679	172.75	31.4682	230.865	411.416	-34.5354	27.2655	99.2265
2.3697	574677	221784	395	247549	216.517	49.7238	310.597	121.685	230.481	142.845	222.533	393.75	722.367	8.93613	159.302	116.258
2.37115	402421	179276	360	123680	403.173	69.6016	627.387	121.331	207.773	172.308	148.655	57.8047	295.246	139.115	245.301	297.443
2.37529	333166	190932	330	103404	153.123	100.332	471.801	210.382	161.971	88.4176	248.693	62.3023	421.193	97.7224	104.343	14.4364
2.37774	411428	185250	355	154890	85.9992	-17.1792	203.26	-14.7461	66.3869	265.651	-43.2798	90.5115	959.16	22.2076	87.8277	205.944
2.38112	547648	217657	396	213738	147.638	120.372	436.942	143.922	217.107	70.5011	85.9255	25.5255	607.288	18.1377	146.974	105.14
2.38142	335950	131242	350	92841.3	273.157	105.715	212.786	201.609	90.4673	208.377	238.282	108.62	819.735	57.5098	102.279	65.3105
2.38578	464689	171133	396	229231	255.594	83.7136	347.536	136.505	97.1768	245.272	103.606	320.374	1305.96	-80.7349	-34.8155	71.1351
2.38634	270156	107540	347	165767	271.579	22.9449	298.461	282.137	150.425	-94.5372	131.388	126.639	1117.05	37.691	209.453	181.613
2.38881	379698	175669	355	205858	88.9042	133.806	557.358	175.449	-20.2759	85.2029	-8.5085	104.52	877.938	14.053	178.383	160.703
2.3892	410990	189038	335	135143	235.982	138.761	265.046	210.899	65.3694	336.919	145.809	51.5966	395.815	5.64775	277.064	-73.4798
2.38937	251009	107080	324	90822.2	172.441	93.9474	229.788	231.337	103.577	10.0568	57.2001	71.9167	596.126	49.9745	64.6321	134.484
2.38998	376834	171321	334	120129	312.883	87.0609	245.95	146.856	229.154	320.256	61.5354	151.781	170.553	-2.72803	262.053	54.4573
2.39078	365317	210228	341	158801	226.692	92.5317	480.723	80.9856	-17.5921	220.882	258.882	176.127	474.323	-58.2028	150.13	81.0888
2.39139	368540	178135	344	158592	341.977	44.3268	383.502	337.848	379.211	61.8599	167.103	259.457	310.199	90.0691	287.564	119.679
2.3997	342908	184983	335	138638	153.006	-35.2579	311.806	120.505	255.063	130.311	120.387	-49.2667	618.82	28.1798	108.384	188.617
2.40154	519918	242175	375	169910	311.423	161.647	410.266	53.2186	137.168	192.171	65.0008	244.815	670.21	13.8171	59.6922	84.8343
2.40299	390663	168480	360	134924	201.328	32.0727	362.916	360.38	246.923	385.448	161.676	130.326	333.793	-14.8788	260.785	5.01367
2.40407	356824	190920	327	127653	152.46	57.731	286.325	123.027	196.359	49.7533	126.241	131.093	360.645	-51.6261	90.2608	154.347
2.40777	415318	184780	353	119049	75.3673	61.5649	251.804	264.943	83.5366	130.415	97.9436	110.994	720.715	-1.93174	115.948	358.994
2.40829	615023	249672	397	185573	170.612	68.4514	570.069	198.969	159.273	246.82	354.57	146.768	1607.65	50.4759	142.403	216.355
2.40942	481249	217474	370	131448	177.16	155.35	482.374	143.421	148.552	165.083	236.468	83.6546	669.753	34.4026	21.4556	368.991
2.40953	537612	242582	367	178240	299.213	99.6394	256.14	176.983	231.071	47.7921	392.792	190.991	866.112	12.5637	125.298	190.756
2.40967	282592	121071	328	108780	186.966	86.0435	231.204	192.82	37.5878	76.9009	104.299	50.5054	327.614	-54.3541	97.2947	211.429
2.41078	422266	200798	350	147441	301.204	59.7364	400.489	118.102	-17.076	14.0235	203.157	158.86	624.586	-83.3449	311.187	1.62207
2.41498	493316	233659	370	160897	133.393	39.8734	343.584	327.466	226.441	90.8359	346.445	39.608	760.545	-29.3742	100.568	84.3772
2.41593	614002	249313	406	230119	440.023	78.9653	548.643	254.547	-54.6048	110.566	199.161	99.949	1187.94	94.7289	163.284	190.991
2.41825	336034	202209	327	123738	65.7381	8.22832	103.886	-63.7474	180.846	20.1432	32.8838	104.565	709.538	-1.01748	52.7173	149.938
2.41931	325216	170154	347	126785	205.811	47.3055	247.1	14.0088	106.762	194.501	199.338	97.0588	725.729	-43.6779	127.804	79.7764
2.41961	400230	179254	350	117327	141.784	175.243	605.032	151.192	246.437	325.889	418.155	89.4793	1030.8	-53.4693	95.54	213.7
2.42067	334228	144320	353	191053	222.858	105.051	406.078	-65.104	39.3573	64.5584	456.967	201.446	561.59	-59.2498	242.677	172.529
2.42166	435699	176282	371	130560	212.683	67.6698	402.598	183.972	190.534	72.7425	152.121	264.457	577.87	-28.1061	101.837	343.938
2.42225	422926	220037	346	127120	342.92	140.412	214.084	62.0516	51.169	86.014	221.457	237.102	368.505	31.4387	210.619	151.236
2.42512	342381	147279	341	113779	225.143	189.178	754.528	368.195	394.001	78.0658	-24.3163	165.702	723.812	22.0896	233.844	171.541
2.42515	273102	119610	319	124048	217.151	30.3917	170.008	46.8188	138.038	74.3203	93.1363	178.826	379.579	89.3761	72.9047	80.6464
2.42541	387276	140109	373	145761	296.072	49.4142	57.5688	225.497	232.634	315.434	228.815	195.297	475.134	-49.886	124.826	38.1039
2.42681	505798	222304	397	218728	325.8	70.1324	428.669	221.781	100.613	258.868	232.177	367.591	835.514	2.38887	270.635	190.018
2.42962	328250	154064	344	158888	243.414	4.24688	555.677	348.023	187.202	196.521	230.762	328.926	843.742	-2.25615	197.922	129.279
2.43045	497791	225360	353	120751	291.457	50.1072	427.976	208.171	128.527	131.845	308.09	76.311	893.79	35.9362	64.0865	259.118
2.43067	295226	165772	321	139231	275.693	-7.75645	228.771	83.227	103.4	-86.8397	177.882	94.9059	627.549	-13.9793	-15.9553	191.758
2.43554	366281	198025	329	108411	223.108	42.0559	157.297	286.281	211.09	166.365	161.44	176.511	585.39	3.56855	89.1549	191.655
2.43678	453562	168702	370	148770	240.981	33.6211	101.424	124.899	175.611	95.0386	177.454	158.373	610.606	200.488	187.084	61.2258
2.43762	497643	220861	392	206106	403.63	90.1724	341.932	153.757	322.689	117.659	319.002	81.8261	584.27	54.7522	110.168	198.969
2.43781	556145	207814	401	188940	402.893	100.509	635.04	126.713	262.879	152.887	212.698	99.2707	1381.75	40.8172	61.388	172.028
2.43834	382996	163835	347	169303	215.249	-13.2272	298.8	142.447	-26.4692	171.94	128.173	79.0096	477.877	13.3747	187.88	322.792
2.44235	327896	148804	341	140463	194.294	15.1885	259.531	60.6065	247.321	70.4716	-35.4054	126.389	494.097	-18.6685	148.596	216.502
2.44246	364667	158474	345	173890	134.293	-9.33428	174.756	179.681	27.0148	195.474	205.369	169.58	825.914	-37.3666	37.7795	136.844
2.44411	389417	144198	378	195344	381.305	78.7884	415.53	266.418	225.91	206.755	110.773	151.693	581.63	14.0088	109.047	109.903
2.44824	466878	221492	374	215145	259.531	99.138	272.7	187.629	282.756	9.48174	86.5153	253.058	800.005	-71.8135	118.013	66.5491
2.44944	368851	181359	351	115780	247.262	42.6899	410.487	240.701	144.718	176.555	-27.0148	158.152	487.698	1.13545	63.7031	228.948
2.45021	480662	228836	354	175386	428.227	38.4283	341.328	191.832	194.412	56.507	268.246	369.036	769.451	11.6936	214.998	133.202
2.45062	462575	207471	360	103022	78.6409	123.749	392.231	170.952	111.997	70.914	228.727	77.0336	801.716	-14.7166	87.2821	81.2952
2.45382	452216	190341	355	171049	110.316	14.2005	336.506	116.907	144.748	243.443	145.809	154.406	879.944	20.5561	151.103	388.442
2.456	332049	144527	339	101145	171.35	123.263	68.8348	39.5933	168.828	69.2772	82.6813	90.8359	599.326	35.5381	48.1755	155.792
2.45621	586672	258411	384	188774	561.635	126.551	447.544	338.172	191.257	177.042	398.72	175.98	959.174	62.199	121.936	119.724
2.46143	429600	236114	332	114615	233.844	137.463	246.274	-20.5118	5.33809	327.083	255.874	165.451	562.121	41.9231	16.5156	182.911
2.46207	282670	147505	307	96542.1	17.3414	5.76572	115.241	83.227	-0.103223	80.5579	11.1628	94.7437	464.236	9.79141	100.849	26.9854
2.46313	380794	178520	367	115036	284.57	42.0116	87.1199	102.073	133.246	210.309	165.274	108.34	577.899	6.47354	85.6748	101.733
2.46343	245324	128770	316	116217	160.954	101.556	170.745	35.081	48.1165	41.2891	120.49	111.849	395.977	-3.90772	25.0684	66.6376
2.46394	372709	159620	359	174624	347.728	191.773	545.561	448.399	29.1825	46.3617	134.941	250.315	902.726	99.256	109.254	39.0919
2.46495	601934	259940	396	199728	335.356	116.14	531.641	171.571	86.1762	279.615	144.526	177.337	1227.6	-35.3759	238.68	119.576
2.46705	382884	196066	345	164058	335.208	108.266	252.158	178.207	6.20811	168.15	148.965	300.953	935.065	77.4317	51.921	41.6725
2.4685	474685	226048	363	125013	212.978	41.0384	386.436	87.8867	158.329	126.625	10.1601	329.973	472.804	-36.4523	107.823	40.3011
2.46905	281055	135668	327	111170	179.032	72.9932	237.501	-7.72695	81.6049	-76.7977	-60.2231	123.558	538.129	23.8297	190.077	81.4869
2.46914	287431	117349	336	129890	252.763	22.3403	373.799	176.717	7.77119	134.057	216.738	-11.148	341.018	70.7223	134.986	249.696
2.46921	330086	136120	356	109696	211.076	67.4191	205.074	86.3974	48.6031	60.6949	62.4202	-4.42383	567.651	56.0352	236.645	130.105
2.47318	271351	128315	316	113836	259.797	123.558	119.635	255.299	29.4627	179.003	32.4856	298.137	529.65	70.8107	79.4667	65.1925
2.47456	400843	163012	373	161672	390.889	74.2613	470.563	81.6344	153.743	85.9992	255.992	41.9379	458.161	-89.4351	103.105	41.3186
2.47499	328835	147216	342	96926.8	159.966	2.40361	413.171	11.1333	50.3432	84.7311	104.786	15.4982	529.282	-73.2144	31.2765	39.5933
2.47723	405510	191370	344	122203	131.048	89.7152	109.711	190.873	263.513	63.2165	-149.422	232.266	752.714	170.023	26.0711	181.406
2.48123	381982	161701	343	102445	208.141	156.943	448.222	119.06	124.501	173.326	185.845	184.488	684.941	27.8111	168.341	203.216
2.48465	328508	173309	320	103030	285.927	99.8016	484.468	123.071	193.41	34.093	49.2962	122.452	639.479	33.8865	157.68	287.667
2.48551	516902	235818	375	229464	474.662	113.132	668.175	249.253	39.7555	47.8216	195.341	89.9217	1148.1	69.1002	81.015	77.4465
2.49042	438552	239794	342	111052	244.667	106.526	211.341	43.6042	85.9107	80.381	87.2379	163.785	542.465	-17.5331	128.969	57.6277
2.49114	301857	147998	330	131790	230.983	98.5776	285.101	4.20264	203.452	158.004	156.117	117.305	590.404	66.0625	165.304	34.1667
2.49459	336732	164774	333	87495.8	187.364	109.814	257.305	177.469	148.154	-125.076	42.6899	200.001	756.165	25.6287	98.9168	262.274
2.49461	318879	146114	335	110064	116.14	22.8122	136.387	24.6702	202.715	-163.062	157.016	133.378	627.653	14.9968	169.108	263.704
2.4948	338619	174241	337	115513	117.172	17.8723	313.502	66.4754	190.49	55.814	144.423	-1.53359	379.771	100.76	126.3	145.043
2.49614	262782	102159	342	106522	383.693	49.8418	289.038	103.975	297.355	0.206445	103.341	120.859	516.452	17.1055	134.868	305.023
2.49955	479585	198099	367	120932	129.618	36.7178	289.068	172.367	148.906	-54.7228	39.5933	170.996	590.139	33.3704	121.567	39.7702
2.50747	417009	159990	371	193848	354.142	117.099	545.473	216.827	176.85	126.271	144.246	136.372	1076.73	-1.1207	59.0286	170.199
2.51016	364676	138729	361	156384	298.756	72.9637	388.191	62.2728	115.241	-19.981	398.852	40.2421	211.09	-46.8336	153.286	83.8758
2.5135	362721	169570	335	155622	175.95	60.1346	354.983	56.1974	10.9121	163.578	141.445	226.485	544.706	25.0389	62.2728	55.2389
2.51402	361550	174231	341	141849	169.624	44.9314	416.931	209.291	190.578	165.038	79.5994	128.704	894.41	19.2142	-21.9274	136.328
2.51455	439861	220554	352	114011	258.971	147.476	431.736	171.762	182.218	16.5599	76.5175	67.5371	581.792	-48.957	146.901	155.645
2.51514	471484	182811	389	166780	225.733	6.28184	483.333	208.171	180.551	224.834	311.349	109.313	1068.56	3.84873	95.8939	186.715
2.51799	388243	171659	352	118294	289.481	170.229	348.612	249.209	45.0198	112.159	211.002	204.514	700.897	24.5965	219.422	97.3832
2.51817	385695	177194	340	128589	288.92	40.3453	389.194	251.391	90.6737	-53.5726	216.487	86.5301	638.182	-36.5851	92.694	51.9505
2.51825	276749	125688	308	91034.7	137.035	104.417	103.739	107.75	104.638	-20.2316	36.9095	35.951	759.483	63.3935	106.57	152.976
2.51834	400832	194663	357	145901	279.306	82.062	263.321	144.32	80.3072	167.457	104.904	39.3573	344.852	-74.8217	86.073	47.6889
2.51912	350457	167931	349	126605	300.658	137.611	403.512	92.1926	93.7557	-9.64395	217.962	298.992	912.798	81.8998	132.435	183.309
2.51929	414067	230245	349	166556	171.011	134.853	475.311	84.8048	161.809	83.0058	133.496	112.527	449.432	-44.2235	69.749	103.444
2.5209	428111	220443	350	163681	249.843	46.7304	80.6906	20.4086	84.2887	314.387	147.8	88.801	533.057	-4.67451	75.4263	290.528
2.52139	326357	156594	340	132104	238.002	165.142	635.675	411.195	373.504	189.473	279.217	106.231	644.375	167.693	109.549	99.7573
2.52426	358955	137170	349	151785	162.738	63.128	278.539	243.075	84.3624	-12.5784	90.2608	148.98	544.647	41.3481	23.7412	23.6675
2.5252	623026	277080	396	185600	144.246	155.822	669.03	-54.8702	124.369	155.306	152.224	9.39326	1183.95	137.92	392.438	144.468
2.52629	374194	184892	351	129031	181.215	-5.33809	263.734	99.0938	60.6212	160.791	64.1898	66.6376	558.906	19.9072	90.7327	24.8177
2.52768	381889	143507	379	131432	111.997	137.316	217.446	148.685	324.576	-9.6292	94.2128	161.19	545.473	60.7981	74.63	7.34356
2.52843	433589	218484	352	133420	210.456	112.115	81.6049	223.418	220.572	161.278	139.351	253.957	896.017	89.2581	174.063	50.8445
2.52949	358893	165565	346	105923	199.205	85.5716	176.466	137.611	119.001	122.997	82.4749	63.4672	372.59	2.6248	175.596	44.5037
2.53018	559019	263418	394	194581	292.002	63.4967	499.14	152.932	241.674	177.071	303.74	308.134	638.933	21.2491	54.0444	351.208
2.53087	313700	120531	361	138547	308.016	39.1066	400.858	22.1929	103.341	92.635	42.0411	238.739	100.907	-23.4463	61.8894	3.31787
2.53349	409163	183850	357	113606	80.145	130.68	255.874	39.4753	100.436	136.313	40.0799	143.022	320.846	116.848	54.6638	97.5012
2.53755	289711	145509	325	95556.4	172.824	-30.6276	197.863	-20.4823	208.156	4.77773	192.422	56.2858	106.201	7.56475	52.1864	46.5092
2.53903	330203	172418	328	126888	233.047	58.6895	400.887	44.1056	112.041	0.383398	219.171	208.421	273.525	59.5152	160.555	335.415
2.53962	408196	160695	361	141920	390.624	128.527	176.953	195.622	164.832	150.174	54.9587	57.1264	791.423	-58.9254	170.907	-12.6522
2.53986	464331	241263	364	211387	184.311	141.607	233.342	263.527	102.589	217.874	304.817	338.143	576.454	-50.0777	-12.4457	100.332
2.5433	323784	133386	352	140619	363.447	78.4197	555.928	395.697	190.593	347.964	144.585	69.7933	1153.13	124.605	131.24	48.1902
2.54481	351612	189814	343	164879	165.436	5.22012	459.356	61.6092	244.387	169.801	141.533	121.36	679.883	65.4579	183.206	259.62
2.54721	358415	177747	340	138932	245.39	41.7315	511.277	144.998	211.267	251.907	-49.9598	151.442	307.441	50.3579	68.0975	162.708
2.54759	519865	227754	376	270732	325.594	98.6366	487.919	112.38	159.494	157.562	223.58	-51.8915	294.126	211.577	250.374	171.099
2.54855	450068	220121	356	125359	254.296	51.0067	235.333	-92.8119	-11.0301	-35.6413	57.6277	45.5654	692.329	20.1284	-72.4771	-11.7526
2.55005	396206	213095	335	151974	140.81	97.2652	239.683	42.7194	98.0615	82.8731	85.4831	249.489	698.876	109.416	156.692	-12.3867
2.55309	419926	179153	374	153101	221.958	2.28565	525.964	362.665	177.794	278.627	184.017	127.878	749.205	-68.3039	147.063	55.2684
2.55376	298388	136833	334	136955	110.625	52.1864	82.1505	102.972	65.6791	80.1893	158.049	9.85039	296.161	4.55654	108.561	177.307
2.55597	266595	119320	322	123879	287.106	36.2606	260.505	161.824	5.29385	-23.2693	75.9866	242.588	712.959	44.7249	35.081	97.221
2.56083	390955	197999	354	130520	216.576	36.6588	388.161	185.462	95.2155	182.689	210.397	186.685	819.853	25.8057	83.2712	204.425
2.56145	508939	240130	392	180773	364.007	46.0373	535.962	147.505	223.079	236.572	86.1319	310.037	791.718	108.015	144.6	86.825
2.56159	378953	159818	337	122880	91.8239	29.0646	229.375	92.0746	69.7343	49.2814	83.8758	172.293	322.35	187.305	84.7753	179.357
2.56246	364283	139760	357	147574	259.988	57.0232	36.939	214.364	220.72	-31.7041	251.421	327.231	447.47	72.7572	86.648	201.137
2.56496	488511	241632	396	165837	479.779	-9.68818	597.792	349.055	124.516	82.5339	112.056	297.281	822.419	38.856	242.514	164.92
2.56752	433972	235617	357	169548	267.258	74.0844	265.857	85.2324	49.1192	114.946	169.005	344.572	484.291	40.2716	145.426	237.737
2.56846	391426	189232	352	136330	401.374	103.061	324.178	61.2848	201.904	303.327	190.21	51.5966	566.589	85.5126	116.819	60.9161
2.57048	395915	170779	350	93694.1	338.364	-28.0028	322.836	134.927	97.2357	100.583	106.039	329.634	819.927	32.2644	39.3721	110.994
2.57413	611255	238044	407	193524	519.446	140.294	622.727	120.269	159.302	174.019	231.75	316.805	378.812	21.1901	-0.117969	185.432
2.57504	528085	232821	368	143357	457.512	151.413	294.214	28.7254	-12.5194	180.551	165.717	-81.8703	720.244	-33.6653	107.411	295.497
2.58015	352434	185211	338	100027	236.085	83.9643	326.139	118.839	67.1095	84.8048	147.697	45.4475	577.767	-46.8483	144.291	94.6847
2.58089	337295	193492	338	135852	156.073	39.2541	279.881	150.631	41.3481	154.229	204.809	112.365	716.586	12.9471	-49.9008	111.613
2.58163	478715	205146	359	125999	482.625	100.878	264.073	31.8958	259.222	110.183	284.039	108.944	489.01	-25.1421	125.091	163.372
2.5843	409073	168927	378	225580	299.449	115.58	659.711	227.636	296.765	52.4519	171.615	118.559	431.412	139.41	203.998	82.6666
2.58488	523211	198103	397	198023	326.434	206.416	444.344	165.805	120.977	107.499	139.94	76.547	580.996	-122.982	279.91	127.259
2.58489	371403	161281	345	154367	154.229	107.44	300.083	177.779	143.774	-136.121	88.9779	306.453	425.911	34.0192	-4.5418	141.813
2.58506	356292	180872	329	89537.8	300.584	47.9838	241.615	136.873	125.401	194.088	104.579	133.143	196.477	49.7238	164.729	99.7131
2.58578	524693	234479	374	151461	399.663	11.3398	520.095	136.387	74.0991	148.243	172.824	119.827	609.309	-29.2857	64.9123	35.1547
2.58806	432071	202135	358	101606	165.097	83.7873	311.526	118.853	81.7966	161.013	-32.0727	106.732	877.746	37.4403	205.354	229.036
2.58897	443596	181952	354	113190	162.517	137.094	165.938	95.2155	144.173	120.859	262.554	-2.35938	820.325	-19.3026	77.7709	72.3001
2.59006	349770	162460	328	104861	207.625	24.9062	331.846	136.711	158.919	76.6944	185.771	92.4433	465.49	-13.3895	134.484	47.8216
2.59018	488302	226434	380	187790	380.833	103.68	288.153	207.89	222.755	216.178	16.6778	196.772	766.443	10.8826	163.092	239.609
2.59101	317748	133964	334	110036	287.74	86.5596	261.743	81.3984	61.6977	55.0324	152.902	-29.6249	243.576	-22.65	-43.6042	38.9887
2.59294	309014	160242	314	123509	142.034	-40.5812	230.599	251.45	92.0009	146.812	-2.87549	189.517	1082.94	-7.29932	227.577	130.724
2.59446	441306	253174	344	214349	387.97	117.246	437.089	167.958	41.3481	257.201	64.6321	51.4196	758.038	105.921	238.887	136.328
2.59707	499943	227082	387	149386	262.082	182.512	301.572	302.236	298.343	92.0451	113.81	175.891	874.724	93.623	166.365	123.351
2.59736	506162	204637	362	99775.9	306.144	75.4115	461.435	-29.5807	298.726	90.3198	-8.00713	-50.5349	898.229	98.5334	73.7452	234.876
2.59935	418268	171464	369	174166	234.256	56.4923	168.165	179.77	161.897	168.061	-27.4867	222.474	710.054	35.5086	128.837	145.279
2.59952	409758	182465	350	99205.9	232.177	79.4814	306.675	268.689	250.448	23.1661	76.3553	317.395	622.934	-25.9679	82.9025	27.8996
2.60059	491440	203139	363	164620	214.703	-0.87002	622.197	129.471	88.7272	227.193	256.759	252.999	1040.53	-22.3551	129.486	248.56
2.6007	593777	266869	385	216008	255.83	109.269	409.396	283.582	91.5143	235.053	227.812	301.793	346.858	56.9937	80.1893	68.4809
2.60216	403352	215827	330	101809	214.113	114.297	260.254	118.455	60.8571	126.035	71.8725	212.049	425.204	-5.01367	132.582	-115.27
2.60231	455148	189122	369	177466	318.294	27.5457	423.405	121.626	209.439	96.174	211.503	255.314	1115.81	31.2175	-4.39434	150.661
2.60434	547357	239740	399	177850	310.184	65.0893	361.058	232.797	175.685	78.169	210.619	85.3946	933.384	-38.0154	99.8458	13.3895
2.60496	402003	164022	367	117279	301.513	44.9608	351.724	29.0351	128.188	21.78	160.231	-55.6075	738.986	-3.95195	113.604	208.967
2.61041	440321	162476	381	163506	267.391	134.057	363.727	161.794	64.3225	210.486	227.06	244.357	865.596	113.25	232.502	82.9468
2.61193	395318	181067	361	179405	348.524	93.9916	351.503	227.414	61.9188	226.677	138.82	49.5764	693.332	43.2356	229.98	220.779
2.61353	397326	213770	342	142383	292.636	119.443	164.95	161.602	133.777	7.77119	81.6934	153.861	759.232	-30.9815	210.869	210.81
2.61453	426516	228992	349	144478	290.454	110.389	432.975	147.137	-5.0874	224.672	90.6737	195.15	567.061	1.00273	281.886	232.944
2.61597	394611	223384	347	99729.8	322.217	79.1865	285.942	174.977	206.062	-22.4731	93.328	205.339	513.135	23.0776	23.9182	138.643
2.61613	349642	164284	328	111023	321.583	77.2105	112.793	108.369	91.3226	137.094	46.3322	28.3272	684.16	63.8653	120.49	221.132
2.61616	457244	227742	346	127244	156.102	133.202	506.661	147.667	55.8582	92.2073	112.469	218.758	612.302	41.1858	150.145	142.152
2.61837	361503	165530	384	230682	1163.94	156.176	964.424	262.348	127.613	-18.875	307.574	290.896	1122.62	-90.1724	-33.7685	92.5907
2.62042	337755	167375	334	150550	61.0046	13.8171	276.578	126.433	96.4984	298.122	300.968	203.363	570.674	23.1514	25.0094	102.456
2.62275	436456	218287	348	125655	401.477	94.5815	351.488	-44.4152	-27.3245	170.317	129.839	41.5545	719.138	62.5824	133.968	108.944
2.62376	401745	199384	370	154303	370.378	61.2553	347.226	159.258	2.12344	86.5743	292.607	126.256	1143.13	76.1046	62.0663	135.045
2.62407	519539	214670	386	134532	390.3	105.317	515.981	7.37305	31.5419	151.339	102.308	155.542	848.136	-25.2601	99.4477	89.3318
2.62491	360473	180037	344	120010	345.855	37.9712	385.994	263.542	44.9461	19.0077	182.984	101.792	1149.91	-31.6746	153.964	120.358
2.62615	445960	241756	357	127234	426.958	47.6741	304.345	131.019	71.784	182.763	104.24	163.519	919.64	-2.09395	85.3062	124.044
2.63165	459359	214648	387	206336	274.484	107.588	622.772	155.483	176.968	194.118	183.987	61.9483	553.554	56.2563	143.421	129.603
2.63166	407604	184240	353	136326	83.6841	86.3236	517.558	68.4219	135.325	-6.03115	151.988	-92.9151	238.282	62.3612	60.7097	0.752051
2.63259	303476	151079	318	107227	122.614	46.1995	208.067	-34.8598	99.4919	293.079	124.118	152.784	817.818	14.348	45.2115	124.59
2.63659	583096	229169	374	156644	322.099	31.1438	434.862	173.709	251.244	261.891	318.147	114.135	1103.98	-8.33154	152.475	-23.9477
2.63822	308731	135331	341	123843	257.29	-0.973242	250.271	147.417	339.868	84.9965	108.472	2.91973	520.404	-96.8376	19.1257	182.394
2.64041	518636	261910	371	166890	271.638	117.585	91.7649	138.569	255.815	278.819	202.361	28.3715	793.694	-16.088	70.7075	133.953
2.64061	387715	192064	327	111714	79.6732	75.4263	440.274	14.2595	213.494	121.169	-29.7134	49.193	586.467	36.1869	42.7342	69.1297
2.6408	320483	169065	326	106641	59.8839	19.3764	435.806	143.17	126.816	167.383	157.857	207.802	494.997	24.1983	31.999	84.3182
2.64113	385231	203305	326	141630	71.2384	51.11	458.839	-73.8042	299.434	192.982	64.4994	63.8358	502.871	3.45059	107.617	-9.48174
2.64121	441411	187229	371	136267	218.522	72.3443	167.398	284.644	137.271	-84.8933	294.981	278.804	580.274	52.8795	166.557	163.578
2.64167	310500	125805	334	164477	197.524	35.2874	345.162	151.221	195.548	-20.7478	-0.486621	254.414	690.928	61.4617	99.2265	101.114
2.64182	578614	243976	392	251348	261.153	57.8342	287.932	103.709	226.736	277.92	169.845	278.863	355.587	95.245	35.8478	172.603
2.64453	409457	139434	375	152952	139.203	148.051	602.82	268.851	86.6923	156.5	243.871	-46.9368	784.684	-11.5609	187.792	145.013
2.64651	356460	135999	355	93654.6	160.585	21.9864	359.008	148.582	158.933	121.788	184.474	185.771	767.121	-28.5337	7.56475	135.472
2.64817	404958	176376	385	209349	331.345	31.1438	251.495	241.63	139.233	214.629	176.909	297.753	580.568	-59.8249	146.281	258.396
2.64833	277316	150555	316	113417	115.359	125.666	415.132	161.897	84.6426	123.499	123.204	14.7461	455.699	50.6528	34.6976	237.751
2.65102	557123	261298	396	220573	315.345	141.489	406.284	146.945	257.894	233.195	308.533	171.099	739.119	13.5811	318.383	274.395
2.65126	514335	210824	384	197875	330.711	131.314	395.343	209.409	132.022	60.1641	319.046	348.14	337.863	57.377	-60.1051	86.648
2.65205	402316	199557	350	117837	199.972	9.46699	366.735	215.853	176.009	89.0369	64.2045	288.537	852.324	8.24307	128.055	112.129
2.65399	321668	143483	347	156478	185.727	78.5377	260.195	108.177	48.6474	117.408	210.073	86.0582	1026.58	-24.7587	34.8745	255.225
2.65558	358001	174915	341	107732	146.694	21.603	397.392	226.515	81.0888	7.22559	164.257	199.013	500.748	37.5141	149.702	142.536
2.65581	448983	211355	372	178701	286.856	105.818	355.292	82.0178	323.765	-41.7462	320.433	60.0314	855.672	21.2196	156.028	125.003
2.65742	523135	252067	384	161997	398.454	115.565	418.524	165.436	133.423	240.745	131.417	43.1028	885.768	-90.1429	-28.9023	192.348
2.65858	347242	148315	343	131203	101.424	10.7499	205.738	95.8644	131.535	48.6179	151.87	-35.4496	676.89	33.3409	-28.9466	89.9807
2.65861	419797	193487	354	78881	120.888	76.606	369.64	192.702	-28.6811	51.11	33.1345	200.709	550.781	-6.63574	167.693	43.501
2.66006	468504	205388	372	158120	240.73	100.126	473.969	103.061	-33.5031	434.936	296.279	302.339	848.122	95.4662	95.1565	311.791
2.66349	344470	132251	345	138863	193.572	-0.619336	382.986	58.6305	-21.3966	65.8118	117.718	127.672	426.015	88.9337	190.815	127.583
2.66403	502892	206819	384	150947	296.588	118.116	643.859	42.4393	426.31	-34.786	331.758	171.998	352.373	7.85967	104.314	174.166
2.66635	352907	180413	338	94803.6	242.16	85.1292	310.966	147.741	278.318	20.2316	208.421	191.861	311.143	39.3721	151.929	31.6451
2.66849	495994	249891	356	154276	297.311	76.2668	213.877	257.998	41.8347	154.672	383.045	165.864	618.009	-1.84326	194.294	49.3847
2.67034	445844	181844	352	157519	314.785	69.3214	229.847	114.489	129.884	15.2327	252.084	170.804	543.688	33.7685	-7.25508	130.415
2.67173	373150	208925	330	96099.8	259.929	83.8905	376.719	193.174	237.043	152.43	107.469	218.876	579.286	73.642	-4.21738	228.535
2.67464	427625	176141	385	151218	397.245	79.0391	486.931	163.49	51.8178	311.983	115.034	202.936	560.764	121.965	-29.5659	129.633
2.67678	378568	179220	345	113876	205.487	68.8348	131.535	219.437	-17.1644	88.3439	145.75	126.536	529.09	83.2122	21.9422	298.535
2.67726	457582	220413	382	188924	331.094	107.101	352.181	111.687	133.128	24.1099	175.419	354.098	1062.34	63.3787	56.0057	168.946
2.67825	428981	177604	357	98529.4	171.335	25.3338	284.29	134.72	121.832	108.664	167.309	247.557	655.331	50.3727	124.767	28.224
2.67904	388725	166845	347	157372	270.458	141.577	261.551	161.027	186.981	131.697	45.182	124.84	369.419	-28.224	174.564	162.443
2.67947	331577	155457	341	111616	347.521	118.19	273.865	177.469	193.336	199.883	119.399	53.5136	915.526	29.094	176.26	136.873
2.68349	454989	204772	362	135317	350.544	84.7016	194.516	59.1171	184.783	270.222	125.976	176.643	962.256	-28.6517	41.7609	129.5
2.68417	530786	267608	366	226348	451.496	80.9266	496.545	60.1788	172.279	316.687	246.127	242.47	1038.58	43.7664	115.816	259.074
2.68456	544141	270760	370	187392	289.584	150.307	33.5769	-58.8959	105.641	40.8467	221.634	23.5053	751.461	-23.1366	160.629	151.383
2.68483	372148	152764	357	188136	444.757	-9.98311	313.797	56.8462	164.935	138.613	-28.1061	277.448	683.128	-21.7063	177.587	309.403
2.68742	338823	179297	339	140323	148.965	89.553	306.468	196.403	165.79	169.315	126.669	43.2356	594.474	58.601	114.371	148.95
2.69022	613146	272966	399	202508	502.591	132.036	505.496	292.887	254.636	281.591	220.351	598.249	1205.61	-15.8815	149.054	74.1286
2.69103	279236	113309	329	119012	73.8484	44.0023	226.117	56.2858	-27.5457	112.129	235.51	72.9784	896.592	119.561	191.817	133.673
2.69302	536953	256144	370	204253	294.199	180.153	350.869	122.791	193.469	217.623	122.909	114.017	506.868	12.1803	62.7594	88.1374
2.69459	337356	137511	347	106807	279.188	-11.8264	263.645	-12.1655	313.826	157.96	162.635	130.886	318.81	-34.7565	73.2586	62.1695
2.69691	507860	224717	374	149634	212.462	96.9113	459.311	207.02	199.692	148.051	258.455	29.6839	395.888	58.8369	-27.4572	343.746
2.69888	345853	197495	326	153674	98.2237	48.2492	234.478	184.341	237.427	231.602	357.947	79.7174	582.353	15.4244	162.001	187.556
2.69947	430837	203073	365	152153	229.213	59.6037	297.62	142.801	32.3824	185.299	206.268	253.662	666.523	22.9744	169.86	84.2592
2.70074	372533	178138	367	201276	412.758	9.2458	337.45	105.435	101.158	59.6185	89.9069	234.183	1042.15	123.956	108.281	196.801
2.70398	305664	154251	317	96552.9	216.104	128.527	311.777	34.4026	117.423	116.361	77.1368	206.475	84.1707	-19.0667	-36.3344	118.824
2.70458	572057	216953	399	189418	233.416	179.755	211.282	239.211	192.997	215.868	210.53	422.033	702.74	-10.5287	243.517	168.828
2.70575	368344	177741	346	140906	320.831	100.598	92.5023	119.178	57.7752	134.956	98.8136	18.4179	731.495	44.0171	77.2105	39.1656
2.70635	424813	184844	370	158034	151.162	30.5392	553.288	32.5446	243.03	154.347	221.191	163.8	172.81	80.4694	250.344	138.569
2.7076	390884	206678	330	103571	255.889	122.673	209.055	126.418	-28.5484	34.8303	52.1864	32.4856	819.603	8.40527	42.4098	76.9746
2.70875	343373	148456	352	104221	182.822	32.4709	512.84	217.579	102.102	-43.5894	57.8637	47.4234	719.875	40.5075	100.037	203.304
2.71533	324153	164776	336	117434	126.654	21.5735	213.066	184.341	48.4114	40.2273	93.4902	12.6816	612.346	2.35938	148.773	84.3034
2.71665	499411	187028	378	195187	286.428	55.755	301.292	110.345	196.285	268.467	30.8931	57.6572	623.716	96.0855	41.4955	132.862
2.71673	327696	121768	360	110543	84.6573	44.548	176.452	150.012	95.5842	128.439	153.654	65.7381	420.971	27.531	90.0691	122.289
2.7169	444058	228122	376	175767	342.345	33.5916	487.358	277.743	144.703	235.259	230.511	201.564	607.672	1.20918	103.001	7.15186
2.71735	321203	153972	328	118261	102.544	25.3043	299.744	93.1216	117.6	117.187	63.1723	68.5546	593.221	5.36758	70.5748	-1.45986
2.71857	376487	170172	342	90004.8	278.082	87.2821	574.11	175.361	311.659	100.686	82.1505	89.3761	553.819	71.0909	239.565	63.0838
2.72139	503384	222588	391	175371	394.281	216.089	392.865	-34.2994	419.158	194.678	162.561	221.531	637.208	-1.75479	116.612	117.276
2.72288	419827	202742	348	108280	25.9531	60.282	36.2017	283.774	74.4235	98.0763	74.1286	-17.3709	387.041	6.93066	27.5899	111.156
2.72417	313168	160542	329	101903	130.636	21.4998	256.302	190.062	114.444	37.4256	72.2411	163.785	516.29	-71.5333	22.9302	88.3586
2.7252	390137	205837	366	163772	187.364	11.8411	326.169	130.562	104.977	-9.83564	254.105	137.286	1035.56	26.8674	223.226	165.363
2.72565	484359	213959	383	191169	406.52	67.7435	331.256	89.3613	308.562	125.298	161.956	54.9292	1029	-29.153	206.667	114.592
2.72617	327754	133755	336	107762	125.032	50.3874	162.222	127.51	177.646	209.439	131.86	160.202	765.971	42.513	31.4829	161.145
2.72691	432260	190180	364	187033	342.537	40.6845	294.937	218.301	67.3602	148.877	315.979	180.315	1151.2	-82.9763	160.718	99.7868
2.72814	554656	263575	379	195455	393.971	70.2357	427.474	124	103.68	224.391	263.778	326.877	1025.61	65.2072	68.6431	171.762
2.72824	566093	215161	398	225272	419.394	197.155	763.509	349.468	64.057	414.38	350.397	308.591	1061.51	-1.47461	227.429	64.4699
2.72837	422487	187475	366	147444	341.755	65.6349	551.932	80.4989	131.727	77.8299	-7.15186	58.4683	230.024	77.299	190.859	186.405
2.72912	645152	265804	398	187718	282.904	17.6806	273.068	161.661	128.365	391.022	266.639	2.77227	809.207	22.3108	127.273	202.051
2.73105	371004	173683	361	132360	186.966	71.3121	426.044	152.932	206.224	198.276	99.5509	54.2214	690.043	-76.5912	106.718	192.923
2.73216	419405	203846	355	128222	101.542	32.4562	506.351	183.073	78.0363	119.119	203.098	150.985	779.375	-24.1099	61.4175	201.299
2.73231	469972	203009	391	268093	254.96	124.575	488.391	286.236	54.3394	202.951	298.048	118.544	410.679	49.9893	79.9828	52.5108
2.73437	315153	161603	329	91733.4	304.359	126.993	329.811	130.488	194	12.6522	143.494	77.6677	746.491	-26.307	212.521	75.7064
2.7372	413006	191614	348	133953	225.468	20.9395	335.09	124.427	208.849	94.0211	251.052	199.81	687.065	-10.6024	27.0886	119.812
2.74056	370404	153691	353	102908	133.644	22.9449	305.392	76.4585	104.211	-10.6319	-11.1923	81.1773	569.494	31.011	76.0751	157.267
2.74061	394794	182200	378	207205	422.402	104.52	250.964	199.721	193.528	135.546	134.47	332.067	1134.93	81.8408	-54.3836	-48.6326
2.74345	392609	197099	343	126310	328.322	138.775	394.664	187.954	186.007	224.111	96.3362	272.611	860.449	3.53906	-26.9411	388.265
2.74603	496244	221260	370	149144	239.137	46.9516	54.5016	127.097	403.099	183.677	189.001	97.4569	638.491	112.218	112.321	169.153
2.74623	419713	173646	375	152214	417.875	57.8637	177.071	258.735	60.9309	206.814	167.501	205.634	574.611	-52.5256	91.2046	50.7118
2.74645	421255	173779	372	227545	174.255	74.571	318.958	203.658	450.434	339.986	279.055	241.895	409.647	-8.53799	271.195	67.4191
2.74753	440972	219164	358	113495	214.629	74.8069	342.375	130.503	114.15	196.153	225.556	263.675	690.486	48.1313	-22.2519	209.218
2.74949	563002	252576	401	213067	601.67	105.479	347.875	98.3564	134.543	190.505	446.512	322.674	749.382	-45.6539	79.216	92.576
2.75069	373448	134878	373	165341	132.833	67.4339	276.209	116.258	203.85	283.877	287.165	197.067	1016.95	45.5359	248.501	99.6689
2.75081	449648	210344	352	181050	107.735	8.27256	368.697	57.672	190.505	-71.1794	-70.2061	126.669	332.967	33.916	89.612	162.62
2.75194	264738	152848	305	119314	247.734	47.7773	324.68	94.8026	196.212	-0.575098	42.513	182.218	749.736	72.7572	128.483	277.846
2.75288	319517	141184	326	102001	132.435	12.5784	289.407	52.909	247.144	-59.2498	194.088	9.90938	263.734	14.9673	71.5186	160.939
2.75481	376599	188815	339	85915	252.895	84.0527	175.051	11.2513	124.147	88.2554	74.394	75.3525	765.308	-89.7595	17.1497	312.234
2.75601	442425	210729	366	130424	213.671	58.9254	247.484	6.84219	279.689	69.7638	61.2258	115.329	773.521	-31.6304	143.789	147.387
2.75744	448798	231554	336	112157	161.942	28.5337	104.918	219.127	57.5393	53.72	227.547	-84.7605	915.231	-29.1973	58.6305	4.65977
2.75811	445797	176645	366	112704	184.474	40.6697	251.45	260.814	81.5754	72.5803	250.315	256.14	325.756	-21.0869	26.7642	234.168
2.75937	446370	216311	367	121450	450.655	72.6835	323.618	97.2357	-33.9013	46.0521	204.13	195.253	988.667	-23.0334	88.1816	230.172
2.75967	503767	253929	362	142682	280.559	46.288	290.277	54.6048	138.466	95.4367	161.116	146.561	839.805	106.511	37.3813	111.657
2.7631	318943	145438	345	155982	133.452	42.7784	151.944	62.199	172.824	81.6049	139.631	178	673.985	9.55547	149.525	269.308
2.76326	389949	162365	374	100268	63.5999	-91.7207	177.985	102.707	41.9526	102.957	-21.8685	243.635	488.7	-4.39434	77.8299	130.002
2.76358	448734	198815	374	157731	402.052	16.5009	219.407	122.865	74.2466	0.162207	251.863	128.674	1065.63	58.0849	117.349	79.8206
2.76521	406600	167872	349	149832	159.892	312.381	496.531	329.56	157.768	193.189	337.405	421.001	663.619	58.8222	165.717	157.415
2.76758	452076	215407	392	162407	210.619	2.15293	348.612	183.825	383.988	306.94	371.661	201.977	945.254	65.6791	330.298	235.289
2.76853	381631	164842	338	159608	58.6747	39.1656	426.147	260.445	168.032	120.741	131.004	209.97	802.04	-1.26816	252.719	209.306
2.77211	397814	188997	393	106306	239.137	90.1281	594.99	2.44785	52.732	359.849	262.864	196.167	1058.89	38.5463	85.8812	203.142
2.77323	479476	240180	355	112797	350.293	158.329	488.745	263.881	120.004	184.267	82.298	84.6573	1044.94	55.3863	130.754	113.221
2.77361	514272	226249	355	124539	256.656	95.4957	476.24	51.4786	237.088	74.9102	-33.3704	29.0056	988.121	-45.3737	84.1412	238.931
2.77467	457985	207127	361	133128	264.914	101.32	411.873	152.268	274.793	19.5828	132.332	244.402	352.815	150.513	152.416	178.767
2.77583	393841	213089	334	96298.2	123.543	99.6836	286.413	109.667	165.687	71.0909	91.1161	9.11309	611.919	156.972	95.481	110.625
2.77685	323542	163491	327	145244	289.746	29.3742	287.151	344.292	166.542	26.2038	59.5005	240.081	836.148	-26.1448	173.296	-22.1339
2.77691	470849	165235	385	142645	135.354	73.7747	235.112	287.8	186.582	50.8298	91.9271	217.608	491.192	56.9789	41.0679	235.362
2.77738	512485	241320	385	151169	356.634	83.5956	354.422	152.047	106.968	263.881	170.789	228.594	881.064	-31.5124	90.7032	-54.0444
2.77851	492301	255717	359	192623	87.0019	63.2755	299.935	206.283	250.403	224.096	203.039	87.2084	705.851	41.5692	169.138	125.18
2.77883	491188	198862	388	178460	269.942	241.689	576.956	136.21	158.535	125.224	226.913	198.571	818.497	33.3704	-12.313	181.805
2.78165	289789	151346	314	145906	258.307	-6.32608	372.693	262.761	110.094	28.1355	218.699	155.556	511.748	67.5519	100.097	172.765
2.78181	468103	178192	374	136670	350.5	148.891	320.875	93.9179	18.0197	203.791	310.892	118.927	627.299	10.455	304.138	258.027
2.78203	559493	199108	385	177536	440.023	135.428	394.281	190.269	121.582	194.501	177.794	205.738	983.417	76.1341	84.3034	62.7741
2.78273	400582	162291	349	109061	155.483	31.2027	131.152	109.357	208.937	90.7917	51.5671	170.155	278.17	-6.10488	164.522	28.8581
2.78487	316574	149951	345	119086	181.495	31.0553	121.198	5.88369	271.122	201.992	-30.6276	-26.5282	837.74	49.7681	180.728	23.5495
2.78608	454537	217103	364	203595	343.215	118.721	734.297	572.488	77.3875	425.071	338.939	406.977	1611.82	145.485	195.282	45.2115
2.78928	401904	192805	351	201569	352.151	114.297	487.108	161.131	68.0827	269.278	314.829	-14.982	694.762	-56.1384	175.405	88.9484
2.78998	550305	260478	371	149982	352.314	105.936	531.921	183.043	278.686	197.612	121.242	198.202	355.101	-3.34736	-25.3928	265.43
2.79087	281970	131938	340	177630	194.294	-33.9455	274.823	278.111	149.953	146.37	42.3655	105.906	651.497	6.4293	100.273	247.616
2.79295	422453	219728	351	150612	240.936	57.9669	541.698	98.4302	75.3673	108.074	77.9774	3.81924	718.046	-23.3873	79.2308	192.761
2.79387	467183	210212	371	189880	385.728	44.9314	372.678	227.252	156.662	113.869	230.378	149.186	879.885	-8.479	234.551	271.122
2.79474	421760	191188	340	109314	200.665	38.1187	326.744	168.445	29.6839	100.878	50.0777	177.219	494.333	-35.1252	62.258	116.376
2.79599	439605	159630	375	131702	98.8136	31.9106	566.25	311.85	237.781	185.373	-65.9888	155.276	726.481	-27.7669	55.2684	-76.1488
2.79621	532165	214208	376	261230	375.819	72.9932	531.434	213.907	201.004	164.168	201.004	220.218	965.176	71.843	96.9703	45.9488
2.79632	507665	222833	369	120718	181.303	130.488	377.249	60.9751	194.958	187.025	168.047	153.846	904.024	35.0957	125.593	-67.5224
2.79717	355406	168589	337	94658.2	87.0462	44.312	276.342	77.5792	143.656	81.8113	198.969	239.668	603.13	19.5976	71.5923	18.8897
2.79822	382537	177280	351	110834	201.137	26.484	315.64	94.1096	84.7458	186.685	181.819	142.624	573.535	103.488	36.1722	134.868
2.79994	300025	138986	335	112800	89.6268	60.5769	303.18	5.44131	157.002	147.077	221.427	-104.196	954.839	46.229	69.5278	150.558
2.80125	373163	179385	337	90091.2	129.323	131.078	141.754	2.4331	167.56	251.465	64.8533	92.8709	486.4	-56.9937	200.547	35.833
2.80184	542574	257057	368	139201	406.756	109.254	330.622	36.1574	95.54	137.109	112.203	263.233	538.1	-0.575098	140.678	233.195
2.80322	284725	123268	316	118310	150.395	56.4628	273.835	180.728	14.3774	179.165	191.213	183.014	555.795	50.063	28.4305	-34.7713
2.80401	553853	243087	395	194257	382.514	77.4612	643.947	180.802	207.669	202.022	403.571	326.39	1300.93	-100.332	177.646	179.947
2.80615	381150	190865	349	121522	349.748	40.8467	598.839	122.319	104.137	138.746	187.541	59.3088	984.302	-81.8703	88.3439	31.8516
2.80687	320037	152692	348	124586	196.3	88.1522	291.442	279.365	254.282	112.188	149.29	210.648	609.648	-19.3469	-4.30586	110.227
2.81322	477925	180648	380	164905	233.726	57.3181	274.528	97.0293	105.567	163.652	272.419	244.048	-54.3983	75.1461	193.867	217.829
2.81741	377128	153730	343	136273	263.97	58.9106	199.22	142.152	166.262	267.715	137.33	121.331	388.383	59.9871	148.006	142.167
2.81798	358228	169277	338	122979	93.0331	118.559	127.569	90.3641	68.5251	300.127	211.975	131.771	436.234	-23.7265	36.0542	228.977
2.81866	365052	190861	336	131748	180.124	11.266	651.674	68.2302	395.151	209.512	153.964	221.398	469	51.2722	132.464	69.9555
2.81881	392428	178342	337	159214	361.5	34.4911	518.148	283.626	112.999	296.957	315.198	252.837	840.542	-6.13438	108.546	23.1809
2.8196	256230	136935	308	118312	155.424	82.6076	510.642	512.161	481.947	147.299	85.7485	56.684	993.813	104.461	232.398	322.807
2.81962	518978	211026	382	246978	301.086	69.6016	394.9	115.241	148.832	304.757	66.092	-14.1268	956.8	97.9436	87.9899	284.039
2.82014	399478	183150	356	202002	158.653	59.0434	248.132	246.481	174.741	187.526	243.576	313.296	303.489	23.4315	61.8156	160.909
2.82015	466933	225403	371	185808	349.158	93.5197	362.385	112.498	128.837	150.587	271.874	104.712	655.036	0.457129	154.259	35.0367
2.82262	539996	238407	391	168270	240.966	210.368	368.608	41.9084	168.784	207.773	107.469	110.463	781.838	-8.80342	273.997	120.594
2.82273	390878	167399	345	122099	156.839	46.4207	125.843	149.216	172.323	21.2049	180.212	47.969	551.106	10.0421	-0.516113	138.554
2.82315	411549	174093	381	199249	448.96	203.835	504.479	200.016	156.456	160.452	25.8057	-135.679	725.272	45.9488	199.22	12.195
2.82342	321834	184400	311	96825.4	195.032	50.8445	31.8221	181.2	21.3818	118.853	163.608	104.432	391.111	8.65596	123.617	116.509
2.82415	449886	198799	380	174252	242.912	40.7435	419.851	118.514	197.657	318.663	192.289	-38.4726	816.565	16.1322	125.696	17.5626
2.82582	604139	253653	407	205403	411.46	130.975	548.039	48.7506	26.3808	17.8428	165.451	159.862	582.972	-28.5632	237.766	318.073
2.82657	453531	210272	359	122874	304.035	109.534	376.999	185.373	162.974	174.903	149.231	221.162	600.638	-8.36103	169.138	55.9172
2.82909	453912	199269	363	143116	294.804	17.5773	461.685	11.2365	177.16	16.6041	57.9227	214.924	783.607	-4.80723	172.632	16.2207
2.82942	307662	140174	336	84245.3	205.9	211.916	381.688	77.8446	35.9067	291.309	75.2346	66.3279	729.725	3.03769	246.333	138.481
2.82977	246340	120957	311	80038.5	128.262	62.4202	225.143	306.085	24.626	107.764	11.4872	105.405	435.57	19.6418	66.6818	83.1827
2.83219	358707	172570	336	142657	103.945	15.2032	88.742	20.2759	152.416	60.6507	132.435	216.148	579.949	-61.7861	149.791	218.08
2.83234	357156	176935	345	114897	199.824	14.5839	154.672	188.293	169.285	55.4601	191.154	117.762	842.916	-38.9592	111.598	226.072
2.83274	548216	251422	379	164433	358.094	26.0416	694.246	284.762	75.6622	136.165	366.883	320.138	979.347	-22.4583	124.029	120.343
2.83405	398768	177613	355	163442	311.01	46.7451	332.406	432.238	244.52	217.652	172.721	93.4755	436.676	-16.2355	42.4982	79.275
2.83745	335237	201531	318	106507	175.965	145.367	291.014	109.564	16.6483	158.565	37.7647	271.269	350.588	41.7462	131.963	67.5076
2.84169	418879	205794	358	203749	182.881	129.589	234.861	237.751	314.593	244.328	229.523	145.795	695.47	20.9837	120.962	89.0222
2.84298	311668	163491	326	114451	88.2111	36.9832	93.0773	78.9358	167.855	72.6245	119.753	141.12	650.701	85.5863	51.0362	116.17
2.84483	415396	158707	370	165749	229.081	14.8788	247.882	117.644	149.348	197.082	-23.6085	52.8942	324.149	0.147461	199.662	187.836
2.84784	598930	244551	384	156007	289.318	181.613	475.326	156.721	24.0066	117.025	188.853	196.064	568.668	180.979	19.4501	77.0778
2.84915	321762	133433	352	181472	75.0281	87.4001	368.416	164.876	70.9582	34.4469	61.3732	212.698	783.917	153.625	10.8531	167.486
2.85097	409843	192371	368	172815	245.449	-2.83125	355.941	75.1019	210.619	148.508	91.1603	111.259	991.115	-6.22285	85.2472	152.607
2.85451	565135	269917	370	226883	365.644	121.626	282.756	284.172	229.243	237.589	184.754	256.169	720.922	126.846	148.906	96.7491
2.85551	439071	184746	361	125194	316.097	57.7162	400.961	184.813	137.979	47.4382	135.605	64.4699	1029.34	-3.45059	35.1989	150.956
2.85561	286974	152917	319	145984	204.956	69.8817	-46.0226	118.278	2.47734	125.312	43.324	222.268	481.593	2.8165	39.3278	112.365
2.85816	555801	253883	377	202141	268.571	95.2893	474.81	172.647	136.077	301.971	170.524	122.909	500.497	-20.2169	325.741	132.051
2.85877	306765	154933	318	110563	74.4973	71.4596	368.652	142.831	112.336	105.449	3.46533	165.569	402.185	-56.6987	-15.8078	228.609
2.85929	433594	188537	369	209886	244.829	4.98418	370.51	166.336	143.686	221.944	136.092	108.251	668.5	112.631	114.326	219.923
2.86312	337019	153311	334	143747	185.181	123.159	368.254	79.1718	275.604	46.406	158.108	125.637	499.082	-84.0675	36.939	-50.1367
2.86406	478691	216774	372	150421	323.102	127.362	259.62	314.136	124.206	122.171	121.744	219.319	1080.71	65.7233	182.512	47.6741
2.86465	324450	144352	322	155226	98.268	17.7101	318.471	243.458	181.141	88.8452	48.957	154.539	640.541	107.116	116.111	30.6571
2.86686	462432	187249	369	158047	93.1216	90.3788	311.998	277.433	41.6282	122.643	223.182	63.9538	768.861	61.0341	170.789	23.7265
2.86928	350280	153415	346	154529	261.817	4.91045	319.489	48.0575	149.806	46.4944	0.501367	369.39	389.474	48.8686	150.366	185.093
2.86975	408672	203597	342	113650	216.856	-22.1191	396.375	128.365	285.027	-12.077	122.85	-9.83564	694.305	-54.8997	197.214	69.8375
2.87237	506067	247277	377	151145	461.936	140.56	491.591	171.069	45.1525	96.9113	262.584	150.749	552.315	6.65049	142.256	149.673
2.87328	358541	161727	334	95647.3	244.52	123.056	661.819	339.293	350.647	116.022	91.0276	233.313	446.173	193.306	264.869	71.8872
2.87346	422413	184754	361	136964	320.801	-35.3169	410.192	91.6617	88.7272	71.7987	21.603	182.011	378.178	-57.377	48.0133	293.993
2.87443	356041	201890	322	143274	94.9501	84.7605	359.112	84.097	112.291	25.0979	80.3957	15.3064	864.092	-25.5255	169.108	133.083
2.87613	401597	180956	348	106173	190.549	66.4312	276.666	221.619	107.057	67.2274	-33.7833	160.261	653.473	-34.6681	45.477	-23.4168
2.87768	365263	182852	358	120192	28.0913	14.0235	87.4296	86.766	59.3088	-18.1819	129.338	105.169	66.033	33.0902	57.5688	264.648
2.8784	292745	157494	323	103588	180.994	-5.54453	226.942	109.151	84.1855	267.022	113.678	164.965	487.978	-44.3857	202.552	75.1019
2.87853	317933	164836	336	159720	154.524	87.1642	350.028	175.287	-13.9793	146.96	254.09	60.5032	180.168	-2.83125	146.517	5.24961
2.87982	285188	134145	314	137491	203.776	47.2907	306.689	202.818	188.78	12.4162	3.33262	22.3256	196.713	-5.73623	52.3044	76.1931
2.8805	458970	197659	366	124903	79.5552	85.9255	220.115	90.7032	165.348	93.7409	280.279	165.392	681.388	-22.65	335.96	289.053
2.88363	370744	137805	364	118355	329.811	50.8445	458.22	-44.1351	105.066	51.3459	112.203	121.36	752.11	-26.8526	135.782	308.533
2.88367	526217	236841	357	193428	222.784	44.4005	117.792	145.323	212.388	197.539	250.536	52.791	696.738	-96.8229	268.983	131.373
2.88383	321358	140059	339	127441	132.965	28.7991	242.175	172.529	152.416	307.707	204.838	51.2722	748.114	-51.921	141.445	109.726
2.8839	533468	250804	361	117172	275.074	-6.10488	328.042	211.665	224.568	91.2193	56.4038	242.16	738.352	74.4088	110.655	178.752
2.88605	310697	122463	343	118512	152.003	19.4501	453.162	298.933	219.982	10.1453	31.1732	30.3327	775.482	11.7821	261.021	136.888
2.8869	387388	169301	362	152747	209.763	78.4197	491.812	147.785	76.5027	189.664	288.389	21.2049	604.826	90.1281	316.156	63.4967
2.89031	516307	208499	390	182177	230.083	26.9116	300.997	50.4906	150.617	110.109	28.7254	234.846	1204.8	47.2907	142.772	113.029
2.89145	581403	261593	385	159654	506.573	98.4597	365.969	125.991	70.8992	193.277	147.196	166.749	846.544	113.25	199.102	252.822
2.89305	397242	143361	375	168782	414.483	53.2482	338.098	60.5622	168.017	176.334	118.293	116.715	719.786	5.52979	108.03	176.85
2.89313	454927	233424	359	132169	408.511	127.111	366.794	218.552	220.941	185.24	163.726	345.958	441.454	-70.0292	135.546	131.019
2.89382	407240	235936	349	192501	163.475	84.9523	432.547	181.406	260.637	120.136	216.959	314.741	547.994	29.1973	69.808	69.0707
2.89462	416001	183175	358	131145	269.19	51.5818	273.673	124.899	66.3132	112.837	170.686	-76.4585	559.821	-22.3551	66.7261	111.51
2.89557	500667	243574	368	171651	302.192	68.9822	482.05	134.484	50.5496	232.059	320.108	42.2918	947.437	72.3001	15.3949	322.099
2.89791	254936	113811	312	104651	123.852	-6.75371	406.8	175.891	65.2367	96.6312	122.009	172.78	734.813	49.3109	213.125	162.133
2.89813	474242	195979	358	258674	263.321	73.1406	478.791	259.118	174.594	63.6736	244.195	139.822	579.094	108.266	7.1666	101.202
2.89874	438061	193981	372	166540	116.509	144.246	626.09	3.30313	111.997	141.091	295.585	161.234	494.451	143.686	122.746	73.1554
2.90008	273906	150875	309	104387	120.033	-17.2677	-111.495	-28.6811	-9.49648	82.5634	-14.7166	-31.4387	362.179	36.7473	45.3295	311.482
2.9017	338428	163753	331	91890.9	202.7	76.2373	264.692	160.172	247.115	126.241	207.138	184.282	795.39	27.0443	29.1973	274.602
2.90355	385981	190250	334	133526	49.6648	-3.775	234.006	77.1368	84.2739	137.345	218.036	114.651	794.003	-1.62207	297.753	396.847
2.9051	354785	145599	368	155732	174.535	150.779	244.048	252.512	181.672	193.085	235.554	163.254	379.491	-77.1368	98.3122	-30.4802
2.90546	460484	239027	355	171020	308.769	99.6689	339.19	246.511	151.737	134.027	28.7107	76.5027	934.327	-19.2732	-47.3645	128.217
2.90645	482634	235291	356	128392	290.144	20.7625	221.147	209.35	204.307	259.59	257.113	166.277	914.98	27.3687	337.051	209.055
2.90727	369920	143127	355	121834	225.129	19.4206	60.5622	62.5382	200.842	15.8815	180.05	4.37959	638.712	20.4528	135.384	239.462
2.90951	524465	220853	394	239040	498.3	160.261	482.654	231.499	6.9749	201.019	391.052	186.096	718.046	49.2225	266.506	-95.7316
2.91117	349860	141869	348	163972	368.107	119.915	469.516	123.381	278.686	83.1975	70.6338	168.857	578.298	62.0368	152.578	158.712
2.91251	329571	187714	314	114027	63.7621	61.1816	61.4027	64.293	110.611	195.268	105.14	63.3197	486.4	-5.4708	67.5666	66.3279
2.91346	487927	243902	375	153265	413.879	102.308	482.551	62.7741	112.026	-73.5683	143.524	220.926	591.451	-11.5167	-67.8763	72.3148
2.91362	562367	242684	405	205583	305.805	102.751	872.792	212.609	240.243	165.731	109.401	188.75	652.146	89.9954	155.365	217.372
2.9171	462707	227717	369	161408	425.454	45.2558	562.342	202.375	145.411	187.275	276.474	221.737	1360.43	29.1235	194.811	288.95
2.91733	567064	232636	372	205448	169.02	69.3066	257.349	121.508	223.079	189.178	285.647	209.394	583.282	6.56201	146.635	95.2598
2.91786	367194	175936	346	148039	86.2499	75.7064	364.759	219.496	348.701	56.4628	147.918	241.91	625.279	-15.159	71.0319	181.805
2.91881	560793	258681	372	199762	296.161	79.1865	454.681	153.33	108.9	47.9248	106.29	46.9958	748.409	-69.2919	175.582	159.966
2.91959	429235	175752	375	128473	307.618	147.771	279.851	175.478	99.3149	51.4491	115.373	271.461	524.268	-32.5004	87.1937	167.929
2.92047	353144	158113	338	110353	255.063	3.93721	260.829	130.65	165.142	103.193	170.539	184.577	774.362	30.3032	295.512	91.3373
2.92135	397167	182977	352	117613	237.029	145.854	359.112	81.1478	234.522	156.264	197.126	102.766	786.837	67.2274	32.4119	54.5163
2.92297	386374	195627	339	115369	105.258	56.5955	83.0942	111.702	162.62	170.435	152.681	98.2237	476.181	-8.93613	52.7025	268.29
2.92426	425425	191836	362	182592	294.907	76.7829	452.204	25.555	218.124	226.78	63.069	79.1423	646.365	-11.6936	162.119	62.258
2.92457	307573	145976	331	115203	97.5602	-51.2132	173.355	194.707	93.0626	65.0155	214.998	225.468	570.969	-34.2257	16.9875	119.266
2.92525	528316	209111	381	192956	423.817	133.688	567.518	16.7663	70.0734	241.733	361.795	65.9593	873.278	-97.4274	221.501	315.714
2.92606	365366	166538	346	118785	190.357	45.5359	510.672	78.7589	48.0575	70.737	92.7972	33.7538	73.8779	142.698	-34.2404	104.27
2.92667	576536	243813	382	173765	357.608	27.7374	266.58	175.891	95.4072	265.857	292.061	270.414	308.223	74.1876	78.5819	134.794
2.92943	453780	244699	364	135226	438.21	73.8484	321.834	64.7353	90.4083	45.4917	223.462	49.0603	434.641	83.3154	202.98	107.691
2.93035	393906	195841	349	118550	206.548	53.0122	325.373	63.6736	217.49	90.7917	287.269	91.1309	710.924	-23.6085	88.0637	189.473
2.9327	354146	165021	345	173409	229.316	28.9171	358.536	259	215.19	212.594	16.6041	49.1635	635.63	57.5098	28.4157	210.707
2.93869	330651	173688	333	99000.7	208.348	12.8291	189.841	107.853	99.3887	-34.786	102.648	314.401	326.965	25.2453	-77.9774	201.314
2.94079	453539	186460	365	145097	276.725	69.3214	477.272	176.231	47.9543	158.285	7.85967	203.157	839.348	3.86348	257.968	259.885
2.94169	361358	151398	336	120538	136.106	21.6325	152.43	-57.0526	228.933	-27.1771	1.57783	-44.7396	749.603	-34.5648	193.159	141.577
2.94171	374548	212530	318	132750	328.779	59.8396	127.686	105.125	1.10596	142.668	314.652	204.587	611.83	-52.7468	87.1052	120.476
2.9443	398736	199661	353	137602	220.071	112.365	409.322	168.194	66.5049	148.405	26.2186	250.919	362.238	-20.9689	125.74	54.6785
2.94502	305471	126595	346	125557	112.852	45.123	492.726	105.331	205.87	31.94	119.429	178.885	446.88	11.0891	231.042	178.855
2.94773	463838	221552	364	147756	273.466	81.5017	388.589	70.7812	-11.384	217.888	116.067	301.454	880.253	39.4753	54.5163	174.844
2.94954	286204	122127	345	103166	194.265	35.022	229.833	94.8026	97.28	129.648	23.0039	228.948	-34.5501	-27.5604	137.33	61.1521
2.95085	397508	157552	355	211150	204.809	45.5359	414.454	119.841	179.77	1.04697	46.8483	-12.5047	686.829	-33.1197	179.46	150.97
2.95826	288408	149916	320	90529.7	277.079	95.7611	152.725	4.36484	2.19717	146.001	26.5135	198.04	377.072	-19.7745	102.205	66.1067
2.96056	337092	150808	336	132176	216.709	50.2694	387.734	195.622	225.261	-17.7248	73.0227	6.70947	474.175	-7.06338	13.1977	203.231
2.96305	335271	144686	351	181326	158.712	113.722	370.392	198.173	183.073	37.9417	179.062	197.273	544.16	95.9233	73.4798	142.58
2.96394	434845	187972	374	161898	322.276	48.7653	465.726	135.369	66.5934	12.7996	210.294	107.602	785.996	58.2028	102.898	160.113
2.96413	354658	224234	325	162731	213.656	114.828	338.261	175.405	217.298	51.0362	11.7821	173.753	471.757	48.5884	172.706	88.6683
2.96439	530624	235722	392	210624	202.464	165.746	338.157	157.606	78.2723	171.733	129.412	283.332	643.564	73.2291	366.042	49.8123
2.96746	347178	149076	346	113560	151.501	94.3898	286.708	79.4077	134.263	227.001	129.662	70.5011	655.434	40.8319	79.0096	107.838
2.96853	442874	196215	364	220227	213.14	121.744	495.646	342.404	227.842	102.353	-8.1251	188.986	876.582	-75.0576	260.018	211.415
2.97019	509524	217510	383	150108	139.911	31.4387	153.094	194.781	76.4143	194.53	110.316	61.5354	446.128	134.765	125.799	231.056
2.97205	334324	166744	338	180661	197.273	152.873	326.773	88.4913	274.395	140.766	336.683	157.503	921.66	14.5691	135.974	19.8335
2.97295	512672	201527	392	228798	132.095	72.3001	471.521	-34.7713	239.58	-21.78	88.4766	47.0106	587.706	-59.1761	43.3978	343.068
2.97409	383480	141819	362	121350	53.8085	24.0951	438.785	276.932	124.221	106.393	156.338	-13.0503	870.005	65.0303	155.011	250.389
2.97451	374554	137368	358	152005	304.05	-16.1322	438.637	49.4584	68.2007	180.728	139.631	134.204	550.015	4.91045	163.431	32.6478
2.97531	381928	199033	357	134708	102.692	119.193	392.851	206.652	14.4954	280.795	116.184	333.763	606.89	15.5276	93.7262	198.305
2.97713	370042	173461	343	130951	369.493	62.3317	240.936	55.0324	103.886	111.879	99.2265	169.786	838.655	-45.4032	203.275	245.862
2.97895	446435	202965	367	227073	301.425	58.2766	373.99	182.542	100.657	109.785	126.875	190.549	851.277	-79.0243	99.7573	-66.5344
2.97925	335038	162177	318	104458	172.382	52.5993	221.796	154.627	-40.6697	269.043	112.115	70.737	791.423	88.2259	127.908	87.4443
2.98488	433901	188432	347	105522	190.18	81.133	322.069	38.0744	109.062	3.95195	321.981	145.47	599.768	6.13438	-26.5282	183.161
2.98633	372138	174780	349	143599	251.155	81.7818	593.501	72.2706	41.1858	176.806	120.564	308.208	882.79	22.9302	414.159	359.923
2.98807	629188	248237	408	231290	513.149	107.543	712.546	121.272	251.863	193.528	144.998	230.378	892.286	72.9194	210.486	329.103
2.99037	504796	213935	368	224414	258.735	51.2869	199.987	258.307	166.336	221.265	139.793	-50.3432	783.062	-3.34736	114.179	120.992
2.99314	430362	199288	357	121919	245.965	-19.4501	45.5359	88.4618	141.621	49.9303	136.873	53.5578	1001.95	-91.8682	136.608	83.2859
2.99335	370781	192881	342	141766	231.13	105.184	349.822	-34.6828	54.3246	93.446	156.721	113.692	865.08	-22.4878	-1.96123	65.104
2.9961	502712	222200	389	187904	141.43	15.7488	590.021	179.003	69.808	89.3908	223.993	144.998	675.976	-18.2557	147.977	234.669
2.99715	293925	111572	355	168267	193.749	30.141	255.211	35.5381	90.1724	-56.8314	252.66	140.589	878.956	-15.3507	203.57	114.415
2.99755	293201	119881	336	124310	178.339	64.7501	211.975	97.5012	3.09668	72.8899	-38.0154	-22.4288	309.933	14.3627	205.619	-35.5971
2.99933	509148	219882	383	233751	319.106	137.124	272.139	124.398	117.143	160.069	173.458	274.381	932.351	43.56	310.007	225.969
3.00102	298020	116714	344	148016	358.418	46.111	235.938	134.691	166.823	370.791	171.379	212.86	730.61	49.1192	113.147	-92.0304
3.00245	382060	169362	374	154864	227.65	92.694	150.808	249.784	213.686	105.685	-42.7932	43.206	1083.07	76.5322	143.524	88.4471
3.00386	482755	245641	369	165062	108.767	17.5626	141.297	96.115	119.9	1.81377	21.662	63.069	786.424	62.8036	123.926	261.021
3.00815	413955	204910	359	110227	233.298	39.4016	220.469	142.727	189.635	126.182	168.784	141.857	646.631	-115.049	48.898	151.177
3.00913	465014	233209	356	194360	113.162	59.4268	326.287	169.182	68.2154	127.465	196.123	165.451	477.464	164.463	201.697	39.4163
3.01174	363294	182261	348	119005	261.124	-12.6522	140.073	38.4431	-29.153	197.922	103.193	8.58223	511.321	40.1979	210.073	123.675
3.01263	374463	167459	352	113712	365.394	67.9795	455.551	166.528	245.876	139.528	162.974	155.807	716.395	0.117969	59.0434	125.622
3.01587	510556	207971	399	204790	401.743	49.6943	649.993	215.898	155.645	237.81	192.304	58.7484	566.515	-25.378	205.059	14.8198
3.01629	445950	209970	381	216035	292.651	78.7736	616.475	199.588	180.065	104.506	363.005	-24.5817	772.179	-29.5659	345.014	270.547
3.01821	398094	170330	366	156907	331.61	78.7884	284.88	254.754	128.984	99.4182	288.109	239.845	755.339	-4.9252	172.81	86.5006
3.02249	500089	244421	375	147065	227.768	55.9024	467.186	189.133	377.603	135.399	191.625	-48.146	876.582	45.4917	-85.085	226.53
3.02261	515762	233666	399	213390	449.255	77.0778	578.769	77.8741	217.962	204.779	230.894	16.5156	773.816	26.9854	56.625	135.03
3.02282	507228	218991	387	169655	368.062	118.957	483.805	109.254	55.4158	133.069	127.495	20.4381	1109.79	124.472	46.4797	152.224
3.0229	528434	264863	374	227693	174.373	94.4045	447.514	267.494	88.742	303.357	328.661	177.484	1122.84	25.8057	176.717	175.375
3.0244	279859	144964	307	109701	230.939	56.5513	293.845	201.166	203.452	120.697	144.099	105.803	790.229	10.8531	140.869	-16.2502
3.02485	282424	112012	339	122254	138.451	19.2142	184.238	32.7806	-58.8811	163.387	1.84326	80.6464	544.78	30.7014	24.685	93.6377
3.02523	297512	152971	333	140326	92.3843	19.7008	352.314	111.805	208.156	254.105	133.319	71.4596	846.986	3.06719	250.89	221.368
3.02675	453956	235600	344	124349	182.999	-5.17588	372.236	82.7108	92.5907	103.37	235.687	95.7169	534.118	96.7639	100.922	252.586
3.02714	332970	161846	322	111028	223.919	33.8865	214.865	146.96	98.6514	143.701	68.879	205.575	695.101	82.1505	102.353	112.454
3.02765	410355	191417	350	122200	201.682	123.115	317.159	143.14	216.517	152.622	88.7862	127.893	658.428	56.4481	75.1313	3.65703
3.02816	467168	223629	362	130651	438.519	154.819	575.127	236.159	70.796	168.828	192.687	191.92	893.451	-1.59258	267.568	-7.75645
3.03153	394276	159769	365	170538	213.199	93.1806	347.447	194.236	174.417	195.636	192.687	1.99072	743.572	107.543	27.8554	180.625
3.03336	436306	165108	365	201723	107.543	-42.3213	171.969	233.726	128.955	78.7589	175.891	248.265	799.209	-65.6938	-83.5956	125.342
3.03357	562185	253090	401	198611	386.554	217.579	476.535	246.569	291.265	178.929	92.1778	323.942	1226.76	-3.45059	169.521	255.343
3.03464	365401	173292	358	122167	282.166	76.606	223.978	112.926	-52.5993	-32.7068	44.2235	-23.579	774.657	-78.169	78.4197	161.691
3.03485	392743	160742	380	118191	179.239	37.0127	129.323	243.856	77.6087	105.14	339.632	110.802	714.33	23.9624	186.995	380.508
3.03659	354736	166380	329	142311	202.228	62.3907	227.296	104.166	48.8391	38.5905	84.4214	256.538	358.536	19.8335	121.124	141.164
3.03912	403616	184088	364	123895	184.842	83.2565	220.218	243.591	286.281	239.727	117.718	120.8	143.981	-64.2487	199.367	230.629
3.03997	486082	245164	354	164924	119.738	143.745	499.671	119.104	67.021	344.734	244.122	391.302	784.89	3.73076	199.647	60.3558
3.04105	268816	125352	313	80931.9	229.228	75.441	207.477	88.7272	132.7	226.47	6.96016	90.8212	492.741	41.7904	194.029	232.87
3.04378	451985	208976	372	214543	371.056	157.385	275.516	76.9894	139.616	171.453	80.9708	180.02	693.347	-13.7434	124.324	-33.7833
3.04401	627452	251173	398	184336	471.418	192.908	534.443	366.898	73.2586	76.9009	204.337	353.906	576.705	-11.3987	181.878	221.103
3.04627	528679	232371	381	219037	424.555	115.019	584.668	122.835	18.5358	146.974	313.045	218.714	1040.56	-16.0732	205.221	74.9544
3.04969	485261	180867	391	160379	344.336	-2.16768	482.006	160.128	75.7654	169.418	62.6119	128.026	661.274	10.0273	30.4064	170.583
3.05003	325420	162668	330	94514.2	80.5284	14.0825	312.558	59.9429	140.751	217.756	113.515	196.447	816.167	61.447	217.652	59.5595
3.05103	482002	235641	355	117352	193.203	68.8053	394.355	84.7311	82.4454	68.8937	238.208	120.151	639.951	20.8362	227.783	320.374
3.05197	283839	121289	342	159519	101.866	148.051	536.522	56.3596	89.1107	117.335	125.946	256.494	818.998	-24.0214	172.338	246.953
3.05248	407737	173804	356	127810	365.983	71.7692	446.32	152.548	179.062	2.21191	350.544	189.841	376.91	48.8833	117.865	122.85
3.05507	329865	137072	360	123290	381.511	106.113	230.142	-20.674	183.338	-29.0056	214.629	258.322	326.316	7.91865	33.3557	120.962
3.05642	392106	151277	378	156513	316.908	134.19	327.039	193.764	93.5197	172.19	235.716	98.209	233.652	22.7827	141.312	94.6257
3.05971	368921	188768	346	115791	205.959	-5.73623	190.269	104.756	237.117	224.435	71.5333	115.182	575.643	3.74551	236.468	246.864
3.06016	425136	213949	325	93745.4	369.08	159.508	455.256	367.532	142.58	64.0865	119.945	29.1235	946.699	-31.9548	31.9843	70.8992
3.06337	435014	169970	367	150156	64.6616	31.7926	245.11	149.26	116.096	151.767	61.1963	225.114	975.1	-1.16494	243.723	77.1073
3.0635	341931	153723	333	120518	285.617	33.3262	462.408	334.884	201.977	300.953	158.255	313.413	657.455	0.840527	186.258	119.311
3.06381	421989	210351	354	107383	62.081	21.4113	390.889	41.7019	77.9331	37.2929	158.004	50.9772	692.049	-25.9826	149.216	8.00713
3.06453	454534	226616	361	131231	318.088	176.835	471.993	60.0019	166.557	170.819	199.898	-63.1575	255.859	38.5758	111.54	154.952
3.06608	298068	154721	317	101752	55.519	38.679	197.376	112.306	198.6	176.422	78.9064	106.747	392.644	9.17207	159.966	34.3879
3.0696	482237	180785	390	140638	386.864	73.7452	605.416	158.181	225.807	173.045	240.494	331.389	375.819	34.845	110.891	176.29
3.07024	326921	155173	339	137436	165.422	96.6017	281.783	66.5491	165.672	124.339	238.135	88.0637	496.737	-70.4863	198.335	18.0492
3.07424	426136	193937	363	102053	330.563	101.851	465.357	16.088	105.597	73.7895	59.0876	112.645	545.487	43.4125	99.2854	123.808
3.07475	366696	207211	331	134059	307.736	82.6666	304.669	133.629	69.2919	165.584	159.744	88.8747	654.314	17.8575	113.279	134.248
3.07531	429774	192427	356	193227	187.04	-8.08086	446.01	266.079	139.026	73.6125	544.146	137.743	704.878	24.685	217.726	288.153
3.07776	347484	172873	332	103192	104.874	81.8556	334.618	188.057	284.924	63.4377	27.0001	92.5465	299.346	-23.4905	40.3011	158.388
[truncated: 22,038 more rows]

## Sheet: 3b-6azgal
TIME	FSC-A	FSC-H	FSC-W	BSC-A	FL1-A-Compensated	FL2-A-Compensated	FL3-A-Compensated	FL4-A-Compensated	FL5-A-Compensated	FL6-A-Compensated	FL7-A-Compensated	FL8-A-Compensated	FL9-A-Compensated	FL10-A-Compensated	FL11-A-Compensated	FL12-A-Compensated	Index
0	295915	155954	320	156650	3690.74	536.02	1217.62	175.891	223.919	71.666	226.058	134.19	740.003	60.7834	74.8364	100.996
0.00244571	369786	162860	339	167915	6523.48	611.55	1946.97	400.873	329.103	223.153	348.834	143.362	384.976	-35.2284	50.5644	142.064
0.00536	320555	187792	332	126314	5666.95	723.561	1615.54	303.047	52.2159	225.291	459.075	162.458	641.234	57.6425	77.535	178.708
0.00884571	480245	185712	377	131014	6054.86	774.199	1677.94	277.536	-1.56309	90.1871	362.769	165.923	453.944	-32.7806	40.2568	112.719
0.0115543	392027	163126	355	120359	2942.82	397.525	1272.45	275.604	56.802	1.75479	489.688	182.409	266.831	14.4954	-56.625	153.875
0.01296	386088	175140	356	141338	4027.11	563.36	1094.4	211.444	91.7649	308.016	454.106	-10.2928	566.501	-18.0197	103.164	256.877
0.0148114	480183	202434	378	148857	2745.72	424.702	854.33	60.5917	188.072	276.062	329.325	252.822	483.893	-10.8089	76.2226	271.328
0.0160686	394845	204728	334	133320	3072.11	374.079	707.989	99.5804	119.915	130.989	104.55	49.3257	370.009	19.7303	112.439	235.864
0.0167543	580704	236038	407	189616	3634.99	591.967	1074.03	240.391	248.826	256.376	424.481	218.876	726.053	5.30859	210.397	95.2598
0.0174514	270844	126608	334	140695	2870.93	250.226	750.576	-91.4995	249.017	148.346	42.6457	84.9523	367.399	-49.4731	73.4356	173.37
0.0179429	532276	209651	369	122575	4240.33	611.181	862.057	55.6812	176.688	91.6027	287.829	78.4345	409.189	-53.4841	76.9009	175.965
0.0205943	540204	243907	368	145557	3306.55	364.597	1192.74	294.922	12.2098	219.525	462.157	130.002	436.927	-25.378	111.893	102.205
0.0206171	392023	155828	360	179942	1745.01	222.504	450.316	239.285	14.1562	171.261	136.976	48.1313	334.441	89.4056	93.2985	100.391
0.0206286	376128	163741	368	119489	3327.82	357.976	975.749	23.0629	54.5016	173.104	239.521	26.3218	361.707	-42.336	144.246	50.0335
0.0213257	394867	162231	363	133083	3344.25	489.688	758.274	85.3062	42.1591	194.56	235.008	130.768	313.458	73.6715	-8.95088	143.642
0.02352	326246	179469	334	95360.4	3860.44	546.018	894.188	151.324	129.19	61.9631	145.205	14.2742	554.497	84.2002	39.2983	-42.9406
0.0243086	437295	209546	347	134217	3753.71	503.137	1323.61	45.1083	180.507	72.3738	373.519	-104.55	925.494	40.9204	84.0527	144.526
0.0248914	346603	145827	346	101096	1922.99	295.925	461.11	87.1937	136.667	151.015	273.628	144.409	815.724	83.6546	22.5468	75.6327
0.0253257	337009	172499	330	115430	2636.41	453.192	844.804	79.452	104.314	257.998	219.555	62.0221	193.97	-74.8659	40.1684	-4.49756
0.0253371	571150	242589	385	145108	4604.61	719.093	1540.33	329.944	64.1603	244.829	486.252	215.765	257.069	55.3863	177.602	81.7818
0.0274171	447380	211771	363	117430	8438.6	1173.33	2249.64	135.59	195.194	123.602	465.284	159.45	449.048	30.9078	64.5142	208.569
0.0279886	456313	160511	383	122989	2521.38	365.394	779.375	122.54	5.52979	230.835	34.2552	54.708	738.013	74.4678	49.9303	298.255
0.0285486	483713	204732	365	185804	6319.41	946.39	1934.53	603.72	175.169	329.885	631.162	283.066	998.311	50.5791	171.128	177.263
0.0287429	278941	117798	329	136484	2391.46	337.391	699.997	105.258	108.354	92.3843	98.15	51.3017	251.745	39.9324	62.0958	65.6496
0.0298171	292044	146614	316	99931.2	2238.71	309.432	692.757	100.362	103.444	86.9872	58.0259	179.755	272.08	60.0903	20.4823	60.1198
0.0312229	345075	154083	338	152919	4231.86	527.999	1187.66	176.717	-56.3153	240.877	334.087	55.1651	736.199	63.3345	0.235937	192.201
0.0315086	503239	250928	351	132411	4889.41	641.691	1115.82	255.24	141.282	41.3923	387.409	173.429	463.824	90.7622	84.038	242.706
0.03288	479453	198687	372	215156	5423.7	734.208	1271.47	245.714	245.508	204.292	320.329	79.6289	593.619	4.09941	117.733	183.043
0.0404114	390523	164870	343	147659	1556.72	91.9271	356.811	107.838	99.5656	193.189	186.951	248.265	527.07	82.298	61.0931	77.535
0.0425486	419468	228527	338	102480	1602.15	123.631	293.831	195.961	46.5977	40.537	306.719	-32.6773	382.632	-20.3054	132.42	126.359
0.0436914	394166	201828	334	123122	980.748	331.654	502.635	92.517	22.7532	130.872	195.327	72.0347	641.898	78.7147	105.405	102.441
0.0448	436007	210801	359	119691	8665.47	1146.66	2308.72	165.805	168.607	328.263	426.088	110.802	523.177	48.3967	73.3913	32.3234
0.06008	326941	180520	325	152564	4557.46	508.814	1249.42	268.349	176.953	82.239	238.887	93.7704	523.988	18.3147	174.387	276.858
0.0617257	385400	171736	346	119413	3117.34	200.326	974.776	264.235	111.598	70.4126	-18.0787	12.4899	248.324	-37.7647	108.576	176.702
0.0622171	350954	144407	346	108573	2890.1	465.637	858.783	94.0506	71.6365	213.096	236.66	93.1216	376.143	31.8073	27.6784	116.214
0.0637257	433965	197212	365	118749	3764.55	536.832	1097.82	177.337	139.395	321.598	488.199	25.8647	640.718	-118.087	96.3215	60.8424
0.0638971	325178	137955	349	120370	2373.9	256.331	633.802	-20.5266	96.6606	292.592	407.508	134.573	570.6	86.3089	157.223	82.4307
0.06464	373544	193244	359	195563	4637.54	552.772	1251.84	176.629	37.2191	133.718	366.352	29.6986	661.598	-76.6207	60.5917	49.9303
0.0659771	446915	221640	381	252055	5475.98	756.769	1683.96	266.418	116.273	252.232	506.573	241.88	642.768	128.321	82.1063	309.653
0.0662629	373808	146066	359	183163	1073.4	230.304	588.664	153.831	22.0159	175.331	-40.596	320.226	485.854	86.7808	29.0498	209.055
0.0670171	396134	203448	358	140187	7589.55	724.122	2303.28	241.821	121.036	-26.5282	519.195	250.993	560.706	80.9413	114.902	238.843
0.0685372	407334	191104	353	135252	5367.67	857.648	1453.77	115.624	72.9342	84.8195	214.29	94.8911	370.053	-70.7075	96.2772	301.823
0.0708229	294253	121694	328	167526	5264.4	627.726	1955.54	693.45	576.218	29.9641	454.475	94.9354	684.086	-20.4528	178.015	345.899
0.0738057	315900	133342	332	114247	3458.33	493.743	744.353	-28.8139	220.749	112.041	130.09	108.782	435.806	35.9657	130.149	149.732
0.0756686	321092	133904	342	134329	663.707	47.0548	162.045	193.218	33.3852	204.322	216.62	158.535	485.368	104.402	56.7282	53.779
0.0761257	518721	194339	400	174812	4320.72	647.383	1232.82	241.29	171.217	96.115	447.986	43.3978	330.74	49.3109	130.429	129.397
0.0764343	393409	192714	360	130118	3618.51	412.743	782.678	159.892	40.2421	156.943	453.619	118.16	395.903	8.33154	130.341	115.683
0.0775657	291442	168361	317	98827	1154.38	55.9467	266.049	177.012	165.245	250.536	87.4149	81.8703	482.625	8.06611	44.0613	75.4705
0.08008	547638	274203	371	181001	9749.53	1008.15	2449.97	277.743	139.704	226.736	649.551	83.2712	834.452	-19.7008	117.099	75.8687
0.0829714	619082	258980	389	193515	6971.78	1051.72	1741.01	175.478	78.1838	307.205	747.126	62.5234	415.648	-8.46426	206.917	144.851
0.0834514	534091	235213	363	125379	5377.78	657.986	1441.3	331.006	9.73242	217.195	410.929	342.434	615.236	146.104	136.387	124.752
0.0854857	614590	244434	381	220535	2303.89	343.746	870.845	159.907	128.674	156.81	267.111	120.181	775.674	135.31	-7.15186	74.9249
0.0873714	463810	206341	362	111246	4999.77	622.875	1519.89	252.158	151.354	108.354	513.061	238.194	272.803	36.8505	76.0898	-29.389
0.0887886	366222	173141	350	125813	5506.75	611.403	1690.32	184.724	153.094	37.4256	481.283	55.9762	957.449	-4.55654	57.8784	30.5097
0.0951429	582430	240455	400	183835	7849.91	1087.57	1925.8	207.714	182.719	67.0505	613.216	157.99	489.88	-80.3515	54.6048	31.6156
0.0961371	594428	216834	400	201911	3573.78	548.702	1984.19	735.948	435.26	286.148	523.56	304.345	842.71	59.8544	155.733	166.764
0.0968686	472503	221156	354	149873	2097.03	312.396	716.218	122.363	131.24	177.808	113.486	113.899	296.618	61.7272	28.9908	85.2914
0.0969028	523280	236312	376	148683	5604.8	545.016	1817.32	88.9042	226.751	186.597	635.498	220.248	246.525	101.733	135.546	161.735
0.0998171	432666	181252	358	177379	1728.17	274.056	578.991	72.2559	-4.5418	52.732	122.466	127.893	339.381	-23.8149	109.696	201.269
0.10056	361841	179908	347	103941	5730.07	700.823	1434.09	158.24	225.895	161.691	279.689	115.934	383.649	-25.2601	-24.4343	-45.6687
0.102183	461419	229536	357	198983	4800.59	537.613	1363.42	158.196	182.306	186.789	452.911	85.8223	113.973	30.4654	111.628	41.0826
0.10576	476074	242076	350	107008	3918.42	659.932	977.076	245.523	199.382	-11.5314	255.697	23.8887	210.913	34.1519	187.969	96.6459
0.108937	408854	162934	363	116476	5276.36	572.207	1329.48	161.529	233.667	168.371	348.155	57.5098	754.13	15.1148	-26.1743	58.1881
0.109954	420006	220554	338	137080	5950.24	842.518	1837.66	266.58	109.903	157.606	139.513	170.509	567.99	14.7756	-21.0132	-37.6173
0.110583	431975	206755	358	114795	5014.57	647.884	1184.98	132.317	208.318	250.212	445.317	3.08193	479.263	-18.2852	151.457	176.57
0.111794	381599	176757	334	85484.2	3484.61	394.03	865.08	244.225	297.06	37.3961	147.918	130.857	498.02	131.373	181.51	111.141
0.112057	451901	184865	355	115055	4375.2	487.123	1115	191.168	51.1542	308.297	539.53	77.0778	472.73	-0.353906	57.0526	74.7627
0.118423	488172	201808	372	124298	4382.94	517.927	1255.03	187.467	189.251	73.0227	-2.06445	14.3774	970.765	3.90772	115.816	89.0369
0.119246	314576	142522	343	95787.8	3646.93	491.31	1143.37	145.131	91.8387	-78.3902	300.85	269.087	349.35	-45.8603	6.19336	193.941
0.127943	430562	202682	352	102583	3006.74	373.548	1029.78	83.2417	273.555	229.774	248.885	72.9342	650.362	-46.3912	176.186	-18.6538
0.12816	629415	269627	405	186569	5239.44	773.197	1487.04	473.497	280.972	165.952	315.316	107.101	1117.8	41.584	46.8483	-7.7417
0.128651	466304	204175	370	252329	1123.37	252.91	730.345	61.506	158.506	231.735	-1.85801	127.981	626.974	-36.2754	112.734	319.386
0.132114	384123	199927	344	115864	1969.59	169.786	870.521	176.496	31.9106	151.826	28.6517	173.532	594.489	6.41455	138.245	243.089
0.133417	473149	199544	374	135951	2481.53	311.836	886.963	-1.25342	74.6742	197.229	221.236	135.266	719.005	-97.2947	28.7844	177.41
0.13352	391623	160609	365	111109	3881.38	392.91	883.557	105.317	67.2569	195.784	181.657	110.891	186.494	96.5132	39.9619	299.478
0.133886	452283	223885	356	205641	2393.98	405.075	642.06	33.4147	85.8075	229.626	291.457	180.02	517.957	16.8695	48.6621	26.484
0.134949	293646	151157	317	106623	2611.78	218.935	628.361	60.6507	34.5501	60.5622	187.615	65.4284	347.757	-55.0472	101.542	243.812
0.13808	283353	140928	325	103738	2892.64	475.547	703.625	108.605	39.4016	19.6565	173.798	80.9118	128.276	67.5371	-32.5889	35.3906
0.13912	318448	147492	331	134512	2517.42	281.105	633.522	43.3978	231.086	90.5853	240.966	35.4939	456.406	32.987	15.4244	-36.4966
0.142789	344087	182385	354	150912	1864.57	205.959	651.881	73.465	181.48	99.8163	163.475	79.6142	392.158	6.48828	203.747	196.433
0.143131	615309	271915	392	203458	5102.03	750.502	1385.29	369.345	113.825	137.92	185.875	57.2591	664.503	-64.6026	85.9255	131.712
0.143474	467746	180375	373	186543	5075.28	471.742	1549.46	237.25	243.355	119.473	228.107	203.732	442.796	-28.9466	158.786	336.417
0.145211	392932	170669	343	174099	4502.15	698.994	1244.16	295.821	81.9293	70.2061	110.257	91.4995	638.698	-72.4476	9.52598	152.121
0.15	679768	271365	381	271956	5454.54	771.811	1537.44	293.786	150.735	175.39	214.275	180.404	212.358	-49.827	208.864	154.996
0.150549	522988	221022	393	151357	5614	653.105	1326.59	305.259	204.631	108.811	243.369	-100.716	549.911	1.01748	146.738	117.526
0.150583	415991	173266	366	150342	3293.51	370.23	825.309	-24.2573	137.463	-6.4293	174.859	92.0599	246.702	-3.12617	47.7036	141.548
0.155349	411757	169275	347	102170	3626.34	527.497	1044.44	126.625	127.082	126.153	328.44	195.061	553.141	83.4187	105.833	58.7042
0.155909	430931	225261	334	111342	1965.7	203.555	823.304	80.3515	139.129	72.5655	194.059	183.147	586.659	-15.6161	-41.4955	78.1248
0.159371	374344	166613	346	147851	4592.46	690.117	968.804	185.565	114.503	60.7097	368.328	163.151	629.422	149.997	87.4443	64.7206
0.160949	536283	269902	366	145081	4877.45	827.035	1588.92	258.204	79.0538	207.536	104.048	286.531	608.94	-52.7763	155.763	-56.507
0.16152	593046	274140	389	174231	5264.62	794.269	1486.2	417.079	38.6495	163.121	525.153	202.198	543.01	44.4005	172.367	181.996
0.162366	349238	151786	365	143836	6751.37	836.841	1799.38	176.231	114.902	68.1269	587.602	216.296	396.478	-41.8789	49.1635	110.699
0.162983	417987	181485	377	126634	3054.65	390.83	935.109	150.012	113.25	230.452	287.446	29.3447	430.04	57.3181	30.0378	247.13
0.16488	440053	194481	348	109091	5802.96	984.538	1740.76	443.017	320.86	177.735	336.978	215.912	764.615	-14.8051	280.839	160.629
0.166971	413435	189528	347	155978	2617.9	601.036	1235.81	227.385	151.03	271.903	121.611	30.7603	511.527	110.861	31.188	80.8086
0.170994	469144	196276	368	187064	6138.73	814.545	1748.25	338.895	-0.176953	273.216	325.579	223.492	470.386	14.9083	86.9872	-76.429
0.171897	365124	180419	346	101651	3403.62	532.216	902.122	74.2613	253.013	162.487	264.235	30.1705	268.807	13.0208	311.88	56.802
0.173497	476516	228262	375	123953	4369.43	574.11	1143.1	194.103	121.405	141.12	412.198	118.839	325.962	-14.8346	84.849	83.6693
0.174846	295580	170890	331	128506	2623.49	254.149	681.314	34.2404	109.976	12.7849	211.12	26.2628	605.386	17.9165	-64.4552	157.813
0.177429	401829	196049	362	117200	5752.04	636.043	1588.33	211.061	176.068	-69.4394	295.733	84.3477	343.599	-38.2809	104.55	101.04
0.178023	429029	245362	337	140049	948.056	34.7713	389.474	76.606	135.119	242.116	120.992	265.032	436.632	3.36211	140.088	143.052
0.178274	536171	259984	371	215144	3340.28	437.679	1224.16	276.828	39.9619	168.725	390.196	66.5786	621.106	132.317	55.4158	73.4798
0.178789	439847	213367	333	98900	1452.3	190.756	530.476	63.9391	159.42	46.1258	113.25	128.026	526.126	31.1438	-3.98144	194.383
0.180343	549385	268975	379	213045	1028.95	108.177	365.216	44.9461	140.545	370.997	276.209	113.633	586.939	5.07266	61.27	-18.7718
0.18064	567173	246158	384	191993	5778.4	782.03	1581.09	205.354	200.001	81.8851	433.55	22.0159	564.82	-8.99512	10.3223	125.873
0.186629	406466	159121	373	162472	3628.76	578.681	1177.71	97.221	311.791	151.089	286.236	296.647	140.427	102.53	131.845	41.3628
0.187246	299327	128074	318	107183	3037.47	459.798	951.285	168.533	194.486	186.45	193.542	114.548	343.495	84.7458	101.424	96.0266
0.187269	540273	236198	378	239371	3379.47	530.004	779.154	121.139	190.077	-15.1885	235.539	194.25	474.942	42.3066	234.758	116.096
0.187291	410456	193467	348	100094	4176.55	301.779	1045.82	43.9286	38.4136	80.7496	144.512	69.5721	614.16	-6.70947	157.164	35.3611
0.189154	496748	192455	384	157045	3604.98	317.601	1211.52	86.9872	-5.95742	190.136	448.709	206.445	819.868	-44.8871	116.715	261.728
0.190069	544510	216486	384	208948	3142.69	445.347	1090.53	266.698	-5.07266	197.332	340.399	77.476	670.062	-110.522	169.197	147.623
0.190777	419822	220833	346	134038	6738.23	723.753	1650.96	176.29	174.122	102.544	479.632	209.793	423.124	-15.2327	121.375	151.531
0.194343	302739	150390	317	121572	4717.1	451.245	1329.54	256.951	184.488	121.478	507.634	126.949	323.5	-61.1078	-6.88643	-2.59531
0.197817	600294	275941	395	221503	3745.77	321.937	1105.16	200.399	71.4006	216.664	429.701	183.323	391.981	10.2043	131.27	161.322
0.202606	446176	223881	349	159689	1473.81	93.9916	512.338	-39.1361	73.465	272.67	223.374	129.058	603.617	31.2175	162.826	35.3906
0.204126	253401	113077	322	108032	2612.42	268.055	661.067	11.7379	206.342	210.132	345.383	20.0842	712.369	1.68105	126.595	249.961
0.205829	374127	171569	344	105056	4123.39	534.605	977.976	145.043	104.859	166.837	312.234	177.189	285.057	-48.5736	39.1656	94.1391
0.206171	372810	175618	354	187524	3212.2	503.24	861.703	80.5284	375.347	-0.471875	515.7	171.733	333.675	-53.9855	79.0391	173.901
0.207874	479606	219631	366	118064	4664.65	719.639	1102.21	290.822	91.6765	181.893	716.528	212.064	306.35	-29.2268	127.554	92.8709
0.212571	419919	212948	356	196645	3756.33	578.371	796.112	293.447	61.4617	-35.951	274.115	64.8238	470.533	80.6759	112.749	182.026
0.212949	382280	201457	332	82367.2	4805.94	703.566	1188.68	118.721	281.872	82.6076	222.401	174.343	318.132	29.0351	111.436	139.41
0.214297	311292	118054	348	101024	1223.97	163.033	387.159	183.604	12.9176	127.273	87.3411	25.1568	191.404	4.60078	215.381	141.356
0.215349	497562	236239	341	124956	2198.97	206.268	556.931	213.376	87.0019	-36.7473	198.999	143.332	580.657	52.3929	16.7811	88.4766
0.219291	363756	145432	353	100960	4764.48	713.637	1172.73	132.258	22.0012	79.452	306.615	88.0342	473.851	3.98144	217.387	119.591
0.22128	366274	150620	349	191484	3522.65	416.621	1241.99	181.347	270.635	66.092	145.249	60.518	984.095	82.7403	152.814	42.1738
0.223669	702570	282819	385	194872	5803.9	768.257	1449.62	233.534	121.065	328.042	477.98	141.621	385.787	58.9991	142.683	13.9645
0.227737	368558	161799	350	193641	3037.37	502.753	927.043	181.967	286.87	173.798	287.357	20.8952	151.295	39.2246	70.1324	141.739
0.228331	420335	182159	370	136209	4063.4	628.655	1583.2	177.248	137.64	32.928	435.909	97.2357	676.875	2.90498	47.7478	84.7605
0.23624	415212	208939	356	114903	3834.09	424.024	931.157	228.417	215.78	77.2548	149.747	-1.20918	341.166	47.969	-30.6571	91.9714
0.236297	565831	245656	402	212510	4636.2	485.279	1384.92	115.786	103.591	320.094	326.626	349.025	937.513	-6.29658	119.193	100.966
0.237509	354090	164278	361	165724	4294.98	531.228	1086.67	132.612	203.142	147.549	404.249	129.559	466.994	-46.8778	260.814	146.222
0.240286	397324	211169	340	124523	3334.67	435.644	972.402	58.6895	-4.12891	146.709	3.43584	69.056	368.18	11.0891	151.207	70.4568
0.240297	398900	192185	340	99252.2	6429.59	794.475	1598.36	205.649	4.49756	61.0636	456.51	105.11	578.755	3.95195	8.46426	259.133
0.242766	472637	234553	348	99977.8	3771.52	458.073	1130.17	165.245	139.528	158.579	375.406	217.151	454.814	38.4136	62.9953	154.303
0.244023	498108	236303	366	151214	7220.79	1042.84	2148.61	202.449	142.211	-27.3393	270.753	146.974	725.272	31.8811	114.4	88.8157
0.245817	497254	239546	352	100161	5866.35	943.632	1576.58	347.418	171.821	179.578	372.118	-1.5041	608.262	51.3459	265.312	49.3994
0.246754	578414	240157	403	202087	9769.02	1416.32	2482.17	242.706	116.804	251.111	569.125	182.763	862.027	20.2021	167.442	229.847
0.248274	330833	132817	340	115722	4051.43	506.484	1212.6	441.159	190.077	124.162	314.342	33.6358	494.407	-7.81543	52.3781	50.5791
0.249017	330674	172049	328	105518	3761.76	409.617	1292.26	221.914	35.1842	115.285	480.56	79.4667	647.014	-41.3775	130.134	92.2368
0.249337	362343	151748	354	164514	1428.54	122.157	470.386	105.641	163.372	93.8589	245.227	164.08	196.816	86.2204	175.803	159.258
0.250377	518286	188315	394	197605	6077.32	875.063	1530.53	246.26	100.023	119.517	316.554	66.0773	501.19	-70.8255	18.9487	284.762
0.251189	439884	171680	373	114639	4750.1	706.102	1381.87	378.208	132.007	11.9738	313.576	95.2303	574.994	-20.4971	115.432	54.885
0.253611	397394	197169	347	113117	4022	463.19	1085.64	229.552	257.599	102.987	347.787	9.6292	513.179	-34.0487	178	193.365
0.254663	467873	230514	345	94497.4	3412.07	477.744	1042.67	315.154	29.1088	241.069	354.894	198.497	513.238	87.7098	55.2389	123.484
0.255406	482993	221878	373	191425	4010.2	385.773	1291.08	286.812	233.49	36.3196	498.433	333.955	625.323	-51.2574	86.7513	145.234
0.258366	540444	219593	374	165009	5851.34	852.25	1571.76	349.822	255.107	203.024	382.705	75.2936	1017.85	71.725	131.874	161.971
0.261269	330850	150791	333	107491	2627.65	305.642	905.631	-105.494	30.6719	-76.5912	158.108	-64.9565	478.452	-24.9504	32.6478	128.35
0.261406	375475	177432	343	129923	1110.04	287.991	566.058	123.115	137.168	130.518	152.534	101.099	607.568	58.4978	1.51885	149.068
0.261554	358696	194252	324	128280	2599.24	310.376	729.327	91.2341	214.541	192.201	216.576	110.124	338.659	-2.8165	252.674	-14.0235
0.262846	528449	274112	358	115409	4262.56	577.133	1282.95	130.518	211.887	171.866	454.135	147.387	429.672	-86.4269	8.72969	230.304
0.264994	421656	203902	346	185895	2397.2	381.511	615.369	178.192	131.417	241.467	-8.05137	70.8255	428.109	32.0433	238.282	116.597
0.265989	285400	124721	327	117491	1641.92	154.996	503.52	83.6398	242.131	119.237	106.526	61.5354	147.874	32.8396	122.466	234.448
0.266686	352699	137476	357	145364	2559.92	229.523	840.999	225.423	130.665	355.071	320.89	85.1439	626.768	73.7305	186.096	224.111
0.2676	495121	205414	365	168328	3455.01	578.43	843.831	57.8637	81.0003	-22.5173	427.135	46.1995	332.392	67.0505	255.255	51.1837
0.271314	355484	134840	358	116523	1453.01	219.333	616.254	80.1598	100.642	136.018	19.0077	276.047	319.563	42.4982	89.8332	259.782
0.271851	343240	163582	348	117501	6128.2	874.134	1796.43	225.748	317.321	32.1612	434.11	63.9538	263.321	-72.7425	-39.1656	195.563
0.273154	463210	207189	375	187076	7477.29	1018.7	1938.18	229.42	168.71	111.938	713.431	193.454	318.619	-6.66524	111.289	121.655
0.276903	438868	244289	360	213654	3275.77	452.69	980.07	165.481	227.886	116.922	362.4	43.6042	602.009	64.3667	154.097	268.895
0.279154	461940	217433	368	138713	4062.99	492.873	1209.86	305.067	119.119	98.0763	403.748	149.629	330.136	87.6065	121.567	12.2835
0.283897	560596	233880	398	176850	5359.23	649.536	1597.96	108.045	25.2453	33.7685	412.699	162.015	548.26	27.5752	189.768	20.8215
0.287817	377663	194050	344	96773.9	2995.09	378.296	929.373	-8.15459	38.1187	77.9626	229.965	42.4688	478.068	-35.2727	117.865	113.855
0.289554	516654	228968	346	92005.7	5589.45	728.251	1283.19	144.703	180.079	220.764	518.812	123.734	384.313	-126.639	111.584	63.5114
0.29048	365478	199108	316	122215	1139.84	200.149	342.065	4.33535	82.5044	92.7087	177.101	51.5671	431.854	14.7019	176.688	54.3689
0.29104	299400	153802	314	98128.4	2641.05	273.805	748.453	198.674	241.998	-87.6803	271.933	137.876	233.77	62.8331	137.773	141.268
0.292114	407224	159729	360	136879	2639.7	336.226	996.688	188.042	86.4858	178.944	151.251	190.343	943.838	-28.7254	58.3503	109.106
0.29224	281210	122003	326	109883	2540.1	255.358	704.834	76.8861	51.6113	49.075	140.619	121.773	455.802	17.076	59.0581	151.575
0.302126	482301	223121	377	153458	5971.25	716.365	1468.95	397.23	-109.416	229.611	603.027	137.905	634.053	-39.9324	120.122	18.5358
0.302697	480710	243160	354	113573	6105.1	855.745	1887.13	197.391	252.807	136.652	283.096	58.5862	496.943	64.7943	36.7768	65.9298
0.305269	378480	169747	348	127438	6101.74	822.906	2048.42	209.719	219.938	104.933	282.506	21.1017	587.956	111.348	120.019	192.363
0.306171	444579	233608	358	185288	1698.56	210.486	723.812	58.9696	139.011	63.1133	370.835	166.306	605.888	32.0727	84.9227	254.621
0.308674	621407	261090	379	181438	2380.12	292.74	1268.66	639.509	327.909	434.848	585.995	294.892	922.354	49.0455	45.6834	339.794
0.314629	492578	198470	391	154167	5246.41	588.487	1722.42	314.505	64.0423	43.2945	624.173	128.719	156.368	20.4086	187.246	191.375
0.3152	417482	188605	377	127409	6037.04	869.798	1610.69	183.692	114.43	161.322	519.947	138.171	278.51	38.3988	158.329	177.278
0.317531	442360	222279	351	131252	5383.9	818.158	1371.62	141.43	66.6818	80.3367	447.824	290.97	764.349	10.0863	120.948	66.4164
0.318126	357880	171892	345	151601	6217.19	927.013	1633.41	62.2728	113.737	167.737	420.647	266.831	373.902	-50.7856	81.9293	73.0816
0.318914	430528	182193	379	142010	3471.72	442.309	1024.25	307.058	30.7161	-36.7473	420.971	200.621	470.091	10.6467	77.6972	57.4803
0.320389	583024	251973	374	210678	1419.06	232.428	614.249	139.439	163.991	95.9676	98.1942	210.117	752.139	60.2231	240.995	151.693
0.324846	449664	179644	380	138185	1018.22	170.878	407.051	51.0952	52.6583	81.1035	72.7277	22.5468	594.238	49.9155	-28.283	300.599
0.331017	389717	180744	344	119432	2845.69	247.897	581.527	155.645	215.927	7.94815	392.054	82.0473	320.86	-44.489	23.579	63.364
0.332926	299907	135613	336	107158	1794.22	151.693	372.604	68.0975	96.5722	128.026	114.312	139.822	396.596	-47.7478	115.816	55.6075
0.333006	268985	114724	322	93722.9	2062.43	264.943	592.306	191.036	189.473	182.984	131.491	73.642	318.56	-8.62646	121.434	118.529
0.333074	547244	226565	392	165996	1805.04	293.772	764.039	77.1958	-9.54072	111.362	223.934	112.926	681.52	17.2234	173.237	151.03
0.334914	425218	200842	364	190206	5120.01	511.616	1358.51	336.757	117.335	183.029	646.218	38.5905	449.461	46.5239	0.162207	55.5485
0.340229	431098	209845	353	117466	3356.03	484.099	1040.94	152.165	144.925	166.852	-14.1857	120.476	545.959	-27.1328	174.402	269.264
0.34216	399592	174110	352	176985	2218.7	367.546	603.484	307.618	82.7403	162.458	314.711	185.255	606.212	61.2553	48.9865	219.23
0.342183	355266	166153	337	119254	3135.33	388.899	933.354	155.011	159.789	278.701	171.954	-34.8155	398.513	-37.9417	-4.30586	19.4648
0.344263	457606	205434	376	167130	6684.1	719.668	1979.15	134.337	88.1964	256.051	479.572	47.5562	640.57	-60.7687	109.328	-31.3502
0.344937	588321	233309	383	175928	8036.95	887.184	2019.65	287.74	219.481	-6.67998	702.298	107.588	901.62	91.9124	254.621	136.033
0.346263	402433	227546	344	122750	5964.5	846.101	1136.94	179.062	35.3759	172.78	314.018	21.6768	212.786	-157.016	114.105	169.521
0.346743	455724	237586	348	136366	2659.77	317.94	956.358	52.0537	-119.355	-62.2875	233.386	151.708	711.455	-78.3607	99.4329	130.208
0.354046	516327	210383	359	110761	2558.88	360.07	840.837	15.159	-19.863	44.3268	182.881	247.513	564.908	-4.06992	166.203	234.95
0.354606	359313	179921	338	146134	6186.53	788.813	1289.97	247.174	206.106	47.6594	416.267	80.6316	500.335	122.658	18.4769	14.6576
0.355623	367460	171889	348	114708	4085.77	473.305	1266.09	280.751	-5.41182	101.822	232.384	190.623	535.652	-62.199	87.9457	153.64
0.356571	286307	155562	312	117524	1536.42	155.07	501.898	173.561	106.688	260.239	99.079	34.2404	767.932	-14.9968	50.4316	161.927
0.358366	584588	253799	385	188570	3527.63	684.425	1460.51	78.9506	192.761	383.752	554.866	162.797	663.471	37.7795	56.9347	202.67
0.36176	332261	151856	328	105022	2419.29	247.808	641.337	148.228	69.0707	269.721	106.246	43.6484	358.463	66.6523	182.601	94.5077
0.362937	442201	165114	390	236372	3788.51	397.289	1683.5	335.046	229.302	360.114	483.775	115.27	1056.91	124.56	179.077	178
0.365303	441754	216394	369	185500	3560.58	487.167	943.352	256.376	85.8075	171.586	303.312	258.676	452.395	12.5489	307.515	198.04
0.365611	559924	261526	387	203005	7058.5	951.285	1664.7	139.218	122.732	20.7625	519.962	235.362	436.116	75.2641	165.997	366.824
0.366514	366725	204225	327	111423	2710.26	157.297	886.52	163.918	70.5158	33.2524	100.79	3.775	557.107	58.2323	82.5044	200.739
0.366869	492428	229654	355	132632	5424.32	764.511	1669.43	287.151	97.5454	2.4626	620.427	85.085	445.996	-63.4672	34.2699	80.8233
0.3672	589358	278527	386	176357	4714.53	702.371	1408.4	311.216	170.878	445.598	191.699	68.0237	608.586	48.898	167.486	73.7895
0.367337	369085	175624	348	118736	3612.44	463.499	1126.63	197.052	-18.1082	-17.9165	64.4994	62.4644	362.99	-44.6807	109.504	27.0443
0.368526	578402	199545	404	199016	7176.69	1072.13	2097.29	717.162	234.256	178.221	452.174	4.704	669.93	-26.8969	415.766	124.251
0.372469	631117	281796	386	202823	5593.68	839.2	1840.83	515.45	134.381	139.247	705.04	110.271	627.063	-45.1673	80.3957	71.7545
0.377977	457363	190126	384	155726	7997.54	651.276	2192.91	227.753	-50.3874	16.3092	533.912	89.3171	635.601	146.09	146.208	-19.6418
0.379977	479224	229627	353	154939	5490.8	708.284	1592.58	60.3852	70.8992	163.549	576.558	86.884	743.852	13.124	94.6109	60.7834
0.386171	492886	255741	365	202953	2299.23	285.012	821.343	255.683	167.412	31.3944	54.1182	58.8811	555.957	22.65	-25.555	9.29004
0.389006	376802	161136	341	122680	443.091	65.7233	450.066	211.194	26.9706	32.5594	108.915	21.839	423.095	10.337	-1.51885	126.979
0.390731	484088	259049	354	119103	4580.27	624.925	1231.06	83.4629	64.3815	-6.9749	342.965	101.527	512.619	57.495	205.546	251.863
0.393394	490144	230882	352	138993	7962.06	833.862	2185.8	240.538	155.394	173.561	185.639	80.8086	333.365	107.248	112.911	170.656
0.394994	384611	159684	343	121605	2743.64	249.106	868.442	268.674	241.615	158.314	191.301	36.5261	639.155	-19.9515	159.759	35.7445
0.395806	492257	232624	365	162397	5437.89	766.605	1543.78	259.457	157.562	141.843	407.346	59.589	288.714	103.739	114.975	48.6769
0.39784	636241	231568	400	174380	6791.92	921.336	1875.39	337.302	225.851	145.809	732.099	243.369	650.509	-63.0838	106.998	137.625
0.397874	301826	153452	320	104800	3686.33	486.341	1059.26	204.44	46.9073	128.35	160.084	106.688	458.721	-19.7155	30.3475	99.3002
0.406651	356601	181430	328	143715	3498.42	422.019	1102.4	141.15	186.302	-8.7002	168.061	182.129	546.785	35.5381	23.0776	131.977
0.408606	442447	177865	389	169259	3917.96	542.479	1376.67	387.527	181.171	140.722	265.902	124.516	496.722	-2.44785	-42.6752	148.552
0.408949	596454	264109	392	190612	8114.6	1102.2	2480.04	315.109	47.7036	133.85	546.815	110.183	605.386	-87.3559	25.0389	101.556
0.411051	357387	186577	337	160073	2357.47	283.036	673.159	57.2738	34.9925	139.542	178.472	120.461	628.228	40.2126	-15.1295	78.7589
0.412869	434957	169110	362	108848	4820.69	371.159	1580.75	26.1891	107.706	53.6463	307.663	193.277	589.239	5.39707	124.722	117.851
0.417943	532416	243416	381	170247	6493.9	974.171	1717.04	201.151	193.513	38.5905	6.03115	306.748	469.221	7.10762	123.941	197.553
0.418354	552179	232842	373	127552	4139.54	15.9848	1232.8	128.704	174.505	103.886	418.406	78.1985	117.497	-83.1385	126.286	222.371
0.427714	499968	232577	379	128710	1399.51	131.417	650.185	153.757	113.663	291.486	44.7102	109.21	498.521	-70.6043	128.615	128.468
0.42808	350417	132293	360	100059	2381.11	241.674	585.508	183.884	72.5803	234.094	232.752	159.921	532.555	-21.9569	-74.1139	210.928
0.42824	459494	202917	366	123496	3104.89	273.009	920.554	-4.45332	247.115	39.7555	292.666	71.843	363.565	-116.568	132.169	202.597
0.430103	519544	221219	376	132348	4462.77	635.335	1209.09	256.14	-67.1537	346.622	504.066	-204.233	617.743	43.8107	-39.0477	206.136
0.4308	449527	199370	377	215424	2233.07	377.81	986.882	341.269	220.941	151.708	407.788	-6.26709	569.701	22.3993	179.696	193.469
0.431474	342950	148150	332	109739	3846	564.864	1055.24	52.039	39.0772	208.864	195.887	269.264	353.154	52.0832	68.4956	168.312
0.436514	407844	149854	377	198506	2377.39	354.481	856.394	241.32	134.529	75.0576	159.951	15.3212	708.815	-58.0701	16.7663	113.294
0.437326	287390	116807	334	145188	2848.58	398.572	694.099	183.545	76.9156	14.23	158.83	185.181	158.255	79.4372	103.046	266.934
0.438149	384131	186003	354	109983	4704.2	581.807	1449.91	51.9652	118.455	66.7998	264.737	205.767	476.83	40.1831	41.8347	218.994
0.438514	474630	221118	361	153536	5431.78	657.219	1460.23	196.816	80.6759	30.952	545.222	171.556	653.267	-40.0651	208.819	210.043
0.439429	481622	202722	364	175417	1725	460.24	900.264	99.3592	158.27	149.584	288.109	86.6775	357.549	-91.47	214.777	16.4419
0.442217	434882	200572	369	217061	4371.15	219.245	1101.86	345.929	56.8757	160.88	199.647	129.648	859.476	68.8937	209.173	324.974
0.444103	393165	174120	339	85580.2	3678.41	444.963	987.516	39.4163	168.71	174.844	263.469	180.492	510.318	141.312	30.8046	100.347
0.444663	514896	195496	383	244015	4317.39	639.936	1046.97	149.422	164.345	-59.9576	171.836	185.388	534.236	-50.4464	101.719	235.097
0.445554	559396	264652	381	184186	6522.01	894.247	1770.49	276.135	136.593	119.325	458.087	81.1183	263.144	131.24	28.401	141.99
0.446034	510531	237132	390	183884	6118.6	763.022	2084.04	236.586	168.754	19.981	533.72	217.859	459.459	-85.1734	199.382	-77.4317
0.446263	428506	227272	355	161962	3109.85	525.919	1247.02	99.1822	308.149	-32.2644	193.056	139.749	760.294	-4.43857	93.1658	211.031
0.450663	471290	186464	391	115325	1967.1	86.707	537.687	186.111	74.2171	269.898	71.666	94.0358	527.409	44.5774	-3.30313	62.7446
0.453017	292811	141393	323	66959.2	3057.85	179.312	969.556	192.776	213.228	86.5448	237.604	275.84	451.983	82.6813	172.441	184.282
0.456217	586341	222432	378	155306	4320.84	568.654	1344.9	219.673	137.846	245.921	226.559	327.614	477.508	37.0864	174.107	29.9788
0.456914	439602	206752	365	132052	5216.76	782.501	1661.77	203.776	175.405	-30.0525	388.56	-96.0413	107.573	106.85	181.126	230.437
0.459806	450834	241239	353	131300	1520.66	132.523	451.806	73.1701	186.346	73.6125	194.383	114.312	417.831	-7.13711	140.014	49.7386
0.462651	293436	135675	321	145025	3531.04	337.45	1479.03	863.295	599.562	149.407	243.709	66.8588	618.849	76.7092	216.207	339.381
0.464251	381246	149719	351	142573	2836.43	473.88	828.259	245.626	13.7286	104.255	246.437	28.6664	239.049	37.0717	38.6938	76.7092
0.465223	444504	199423	354	115439	4532.36	687.714	1210.7	95.304	120.874	-22.6648	256.317	240.789	530.402	-35.892	64.1013	357.578
0.466777	384893	225463	342	177664	3020.86	379.845	810.077	195.415	19.8482	11.1186	352.196	242.603	962.787	-10.0421	77.6529	29.8166
0.468251	348127	163464	346	109552	3280.47	269.927	883.94	209.159	336.299	186.612	168.887	65.2515	494.274	71.8577	102.087	135.841
0.468343	427092	187660	380	194554	5673.85	798.324	1318.09	230.776	179.224	327.054	314.166	111.554	196.58	11.4577	137.507	232.679
0.470149	435558	208992	360	187013	2611.65	341.726	817.052	536.375	167.929	265.489	49.7976	135.133	217.726	0.0884766	219.997	293.226
0.470594	347988	176357	338	137053	4801.68	636.869	1304.34	205.118	-10.4255	101.763	178	166.719	512.161	38.8265	116.597	47.1875
0.471817	349100	130381	366	189555	2525.58	354.024	555.043	36.2017	267.096	20.4676	356.914	307.471	562.962	-40.773	50.5349	94.6404
0.475931	474701	221804	367	161578	5560.46	691.002	1609.71	256.228	73.0374	182.1	413.2	157.724	642.119	42.4835	77.8446	51.6261
0.477109	443117	180998	379	153231	2209.72	157.016	682.169	171.055	171.703	-62.5382	318.575	92.399	345.427	-67.6993	149.157	-136.121
0.480914	421448	189239	347	148574	2260.16	203.481	938.781	196.58	177.233	358.949	45.5654	19.9367	692.948	75.4705	126.035	58.2176
0.483417	452642	209506	378	138114	4433.77	473.232	1202.6	217.77	91.6027	83.8905	263.454	267.701	469.663	-71.0467	134.352	26.4545
0.48376	326627	143755	343	198791	762.609	29.4479	461.641	113.663	211.813	185.344	84.9375	153.3	558.258	-45.4032	249.666	66.5049
0.485223	365561	156876	332	117202	2271.84	241.659	646.587	-29.9641	26.2038	85.2767	64.2487	130.297	464.384	75.8687	72.5508	83.979
0.492	475932	216582	379	145794	5461.01	717.633	1337.04	182.896	58.2176	202.479	477.818	216.075	628.98	-72.9637	131.004	154.539
0.495703	437283	243742	334	136763	3404.55	630.101	1100.12	225.836	187.246	93.4902	330.622	105.597	424.053	-98.9168	30.7309	89.1844
0.496023	482024	195530	359	147785	5927.74	579.359	1756.1	221.398	99.6394	248.988	385.33	35.4201	724.343	-45.1378	16.1765	178.929
0.501063	388735	204876	344	127287	3625.28	378.09	1036.71	6.90117	35.8625	179.696	174.579	11.2955	551.563	3.24414	65.9593	70.5158
0.503783	399483	224570	349	118399	4023.35	391.936	984.936	241.689	318.265	-11.7674	201.491	156.368	412.006	-99.5509	80.3957	64.2782
0.503909	363418	158576	360	128710	3816.19	480.487	1064.54	71.5186	128.483	152.991	292.636	99.7868	495.365	44.2678	93.6967	212.167
0.505429	257684	112167	322	140716	4281.15	571.411	1176.31	170.067	1.85801	206.165	217.697	134.823	444.344	-104.181	-107.499	122.968
0.512514	367497	194326	339	142838	686.858	80.6611	300.275	89.0664	188.868	-71.3269	204.027	83.4039	521.835	114.621	206.047	234.566
0.515097	497577	233182	368	149589	5043.96	796.953	1660.98	459.754	119.016	213.199	432.459	113.825	704.849	72.5213	115.506	107.293
0.516983	530103	208636	400	194877	5895.58	518.163	1783.89	236.586	239.816	125.165	725.331	134.794	631.442	130.105	-65.6791	143.76
0.521851	409312	194360	358	129354	4187.31	583.768	1272.65	142.949	28.3567	184.975	380.361	-26.6315	367.546	40.1831	57.1116	224.48
0.522274	334088	138899	360	111320	3936.4	349.128	797.764	313.649	160.821	111.672	214.084	41.3923	624.276	-34.4469	132.833	111.775
0.5264	420968	184803	344	150186	3553.6	310.921	704.819	85.4241	99.1822	146.163	137.493	60.2673	777.149	44.6512	237.029	83.7873
0.526926	611255	266868	401	200609	5669.89	889.013	1798.91	369.979	310.803	197.907	438.003	143.892	275.369	-71.7987	132.906	-102.043
0.530537	355085	162696	346	160587	4083.92	519.77	997.573	152.253	46.4207	-83.1237	199.028	-29.1678	395.476	-77.2105	124.118	105.921
0.531326	631995	267975	397	196824	9120.52	1336.23	2391.24	360.424	-18.3736	157.179	652.176	191.891	464.473	49.1045	-17.8723	84.8638
0.532606	446822	231754	338	113033	1958.94	329.855	567.297	-21.544	101.763	80.2335	205.649	60.0756	531.213	51.169	66.4607	189.414
0.533497	439715	210727	352	119414	2804.1	284.084	633.92	194.103	169.654	11.148	201.815	109.18	517.426	136.829	1.60732	24.0066
0.533909	404376	207038	345	141510	5851.81	989.271	1702.66	238.828	223.595	64.3372	571.927	66.092	530.255	54.5605	57.731	66.2689
0.53416	422964	179341	352	119942	3916.06	596.716	1055.47	138.333	62.4792	-16.6483	280.308	50.5939	694.659	-60.6802	65.5611	55.7255
0.534309	415710	197669	345	100988	4467.76	544.116	1196.26	234.861	90.2756	103.99	373.43	267.14	522.896	-20.8805	60.4	-8.77393
0.534903	383221	197546	354	134270	3014.16	458.736	849.051	266.315	188.086	98.1058	278.052	-11.7231	322.305	-24.4638	117.659	86.4269
0.53752	270128	143298	309	71582.4	1239.88	228.697	568.197	110.773	47.3202	132.287	218.198	26.7642	382.351	-57.7015	12.8291	238.031
0.538994	437298	208499	370	201169	3616.33	332.215	890.694	217.77	208.362	272.773	315.212	36.8505	467.274	53.8085	239.447	197.273
0.539771	345745	158617	340	120586	1556.18	251.155	608.394	-50.0335	107.809	-76.1193	126.654	64.8681	506.75	-54.6638	-12.4162	82.7846
0.542446	388933	158304	361	134904	3547.38	292.533	1136.07	225.365	8.71494	175.228	392.895	186.479	535.77	-32.0875	214.983	112.66
0.543371	356168	192045	333	116918	3174.61	500.851	773.742	32.8101	-58.3355	97.5602	294.789	-4.82197	674.162	79.5109	83.6103	-25.7614
0.544434	539529	246896	368	195650	4452.95	359.554	1171.77	128.999	-4.77773	155.645	217.343	179.504	312.971	-82.0768	121.95	223.108
0.546663	582628	255899	391	223982	5900.74	882.568	1704.43	245.788	268.836	51.1247	553.996	128.512	773.3	-18.2409	5.70674	234.242
0.546994	368056	189860	328	152854	3248.34	401.448	1013.19	193.867	50.3432	247.602	51.8178	13.065	606.079	-67.2569	-4.20264	36.9832
0.547143	525945	229654	371	130499	5273.6	749.868	1414.93	237.088	143.509	146.473	437.546	80.7939	679.176	20.2316	-42.572	-88.4323
0.547303	295107	120067	352	107398	4062.4	505.776	1051.5	243.355	215.145	87.754	161.824	112.66	754.425	104.859	76.6944	179.991
0.552309	480893	234296	370	201631	3013.19	423.36	1113.71	155.085	78.1838	275.929	451.614	217.004	501.721	-13.124	88.0342	83.0205
0.553634	401690	217362	347	106428	6767.54	873.824	2064.05	138.259	201.21	68.5399	358.065	179.725	520.832	21.3081	54.944	149.776
0.554194	557158	215011	395	201101	4511.02	636.441	1503.97	178.855	188.957	13.9498	273.378	143.819	335.179	7.25508	214.497	13.7876
0.555029	542272	276781	377	159604	5931.35	743.778	1866.16	142.521	94.4635	85.8812	541.506	253.5	875.549	57.613	74.6447	186.052
0.55832	352748	194374	322	130646	3554.43	458.515	1331.12	174.903	145.603	118.765	260.976	223.58	88.4618	-26.2038	176.732	138.009
0.55832	393087	188247	327	123260	2972.28	498.315	422.608	170.48	125.003	115.093	-0.914258	235.377	539.825	-29.7134	72.3886	68.8495
0.559509	426426	213186	355	108492	4078.99	396.758	896.312	15.6603	150.042	225.04	280.707	244.711	606.536	115.064	62.8479	218.198
0.559749	476806	244752	359	151428	1823.44	303.121	540.194	46.8041	142.668	226.22	250.536	120.52	585.213	52.4961	48.3524	350.072
0.561017	376741	181791	337	134422	2242.48	288.832	643.048	129.53	90.8359	86.6775	190.785	7.72695	703.639	-34.2994	-19.1257	-14.9673
0.56168	436501	206845	370	144055	4024.62	515.14	944.045	135.236	-11.3545	178.87	408.968	35.6266	229.611	14.5986	-42.2181	213.597
0.56552	297362	117013	328	103405	2796.43	371.675	570.733	18.4916	153.713	164.684	130.665	61.9188	110.596	12.6964	62.9953	108.118
0.5676	472599	194272	379	178012	8503.44	1264.93	2623.91	539.81	319.695	-33.9308	788.828	363.211	478.245	51.9947	233.563	426.752
0.567977	309601	148177	330	163809	2830.47	254.621	1003.32	269.396	90.2314	-35.1842	281.975	200.296	386.775	16.6778	194.988	101.542
0.569223	334316	178644	318	111935	2350.87	326.877	806.169	31.6304	114.43	-49.9008	56.1826	123.705	441.557	-2.37412	95.9528	147.328
0.570812	391119	210828	337	111233	2733.44	461.464	646.823	105.095	62.7889	106.275	159.42	-90.9244	208.407	28.5484	112.867	43.0881
0.571017	512645	245193	361	137252	3670.16	488.051	954.765	208.274	186.995	15.5424	335.901	53.3219	607.274	-36.01	85.5126	54.9734
0.571577	495816	242543	351	161416	2105.99	368.343	503.977	94.2718	154.347	24.3016	254.975	95.8496	682.022	114.209	249.755	26.9706
0.578012	357374	140083	341	100516	1144.49	112.542	191.139	41.407	2.71328	85.2472	90.1871	92.3106	434.494	38.9739	108.148	84.79
0.578846	483993	234444	366	136114	5680.98	794.814	1602.63	97.7666	197.406	169.329	169.197	118.736	228.181	-70.4716	96.9408	168.828
0.578892	472011	196157	397	217417	8333.27	1245.77	2300.76	409.868	57.3476	173.974	390.978	212.152	596.671	-25.496	167.398	186.936
0.586217	533216	233995	389	186824	5332.82	744.53	1492.67	166.778	149.334	206.652	465.328	-18.2409	826.342	38.2219	195.002	250.138
0.5876	365200	160374	347	94730.2	4575.34	681.712	1283.88	148.302	81.133	270.974	157.164	262.407	485.559	97.1178	89.3908	141.017
0.588286	501128	190522	380	156024	7338.65	749.013	1716.71	80.9118	164.419	152.917	590.286	111.171	815.09	40.9204	-69.926	138.834
0.589109	515446	239817	351	133022	3282.11	485.928	1040.99	8.02187	308.046	86.6628	307.957	191.744	466.065	44.5922	159.214	91.1161
0.590571	401715	176907	351	103432	8035.87	800.02	1990.75	74.1139	66.0183	59.1023	569.701	185.137	429.863	-83.9938	242.116	175.67
0.591371	356524	171112	353	158552	3922.17	579.728	1370.24	129.412	178.221	141.946	214.718	35.0072	707.444	-43.9876	161.779	54.9882
0.591577	521641	256687	364	99628.1	10187	1446.46	3126.64	404.854	444.845	240.17	688.746	205.619	495.262	-45.8751	-0.309668	274.454
0.592377	488998	214413	369	178910	3526.06	410.693	833.464	153.433	102.78	94.7732	77.0631	109.239	469.353	-12.5047	119.075	151.428
0.592686	412672	189840	367	108043	5622.58	801.288	1534.73	182.335	108.384	43.3978	416.931	306.35	460.063	-13.4927	188.263	339.912
0.594537	471641	192689	378	238318	7445.98	877.673	2085.89	391.804	465.726	275.634	489.718	148.862	587.691	-15.8078	180.802	213.376
0.595166	433637	187475	380	140917	3200.86	404.559	948.012	120.52	126.492	133.6	331.183	131.506	764.069	-165.112	123.911	304.831
0.597269	303329	152407	312	102839	1601.07	134.219	424.938	116.302	142.521	113.869	30.5244	32.6478	418.745	26.3955	32.4709	89.7447
0.598183	479858	163946	389	206910	4174.46	373.371	1298.81	176.614	151.192	-95.0681	292.223	157.916	677.318	29.4922	191.699	42.0411
0.60352	378177	187828	358	130640	4969.27	697.063	1666.12	380.582	107.543	11.9148	493.08	145.057	489.01	-24.9799	108.974	152.873
0.604731	514089	230692	354	162322	5315.24	633.787	1559.92	177.528	247.941	8.56748	455.241	182.159	340.281	1.85801	71.9314	103.812
0.608034	441922	229432	342	175700	2123.05	222.504	806.906	214.806	71.7987	-35.4496	200.355	72.3738	671.316	33.2377	142.197	95.8201
0.609006	433359	220534	364	130114	3887.72	252.512	1129.68	186.494	242.131	75.1608	197.686	143.317	735.417	-4.06992	33.5326	122.23
0.611771	376141	179179	342	156371	2365.16	300.245	1040	97.044	258.042	-21.5883	124.634	114.164	290.94	-56.4628	100.347	117.408
0.612103	263124	129911	307	69404.5	2894.14	386.761	1026.71	265.562	245.744	53.3366	58.8222	155.07	728.722	-14.7166	298.903	164.684
0.613806	351742	146644	351	126967	5830.74	839.053	1213.52	107.057	390.226	74.8069	164.227	188.455	611.815	48.9423	45.9931	132.965
0.614446	382330	190021	344	108253	4551.96	506.292	1435.11	78.2133	93.3723	8.75918	236.498	46.8631	368.933	6.91592	182.896	48.2935
0.614594	444644	177816	366	173979	4097.81	602.54	1134.45	-16.6041	164.168	38.8265	229.036	151.56	636.663	-34.6091	123.499	121.508
0.617246	484509	205203	375	137504	3946.64	295.512	993.076	324.134	136.431	163.829	336.123	46.9368	743.454	55.9762	108.87	61.0046
0.617429	267219	136800	328	156612	5835.4	738.647	1609.06	296.352	12.3867	211.946	348.937	234.138	763.214	116.686	40.5518	100.922
0.619223	422101	209990	349	92084.9	3474.65	447.603	777.65	297.738	29.33	-13.0356	370.746	56.566	605.504	-42.336	32.9133	220.69
0.624194	350166	153728	340	151881	930.272	98.2385	461.39	77.7414	132.656	39.1951	118.853	127.524	470.504	2.52158	6.9749	334.264
0.626891	409744	199115	353	110638	3884.96	401.286	752.626	135.443	23.4463	211.503	264.457	55.7402	379.284	38.2809	182.97	-33.4589
0.628274	469689	173403	373	214422	3425.59	525.344	722.706	51.169	52.7173	188.868	375.45	235.716	249.091	57.7162	116.406	-14.0825
0.631451	486628	188879	365	181621	3119.71	430.04	939.724	66.7261	52.0537	213.833	315.301	46.2732	433.506	-25.2895	37.7942	156.515
0.631931	490892	203357	363	171716	2824.98	229.39	909.554	2.03496	129.662	237.633	310.685	-7.72695	677.701	141.445	107.897	38.6053
0.632457	569651	262454	388	182598	4815.78	624.084	1357.81	172.5	64.0718	199.102	470.636	149.629	805.063	19.3469	103.65	182.306
0.63328	364400	172917	339	125909	2556.9	370.083	1257.89	539.043	601.375	185.432	329.752	45.8751	872.526	-5.42656	150.233	168.371
0.636137	570683	231922	396	178214	4460.93	590.006	1258.96	544.264	140.221	36.2311	260.637	98.2975	802.335	118.219	137.596	185.963
0.639531	311857	156906	326	82853.6	874.827	107.307	317.587	42.8079	34.9777	225.881	213.789	11.0596	175.626	10.6172	64.7796	285.425
0.641371	597996	262216	400	208374	8676.44	1166.49	2076.5	27.3245	175.552	64.352	812.466	257.334	781.16	-34.2257	172.765	156.353
0.642914	445733	204816	369	151533	6269.26	865.817	1627.32	352.874	193.631	222.814	554.158	71.1204	793.31	99.9785	201.387	203.924
0.643497	392935	193359	352	133566	4473.27	533.823	1312.79	165.569	36.939	47.0253	158.815	73.7895	405.09	-3.62754	89.3318	256.715
0.645851	487306	231917	390	178042	1653.23	260.313	868.501	37.6763	22.4731	136.976	48.146	132.612	517.44	-17.3709	477.523	109.239
0.648423	482389	225151	370	131952	5037.63	786.217	1437.74	122.702	75.1756	120.063	285.72	128.026	479.587	-22.9154	224.834	10.0568
0.648697	357580	165658	349	113584	5321.39	866.938	1381.97	199.795	178.973	156.161	430.557	56.3743	453.929	141.857	58.6895	53.6905
0.648766	384119	194377	345	150066	1170.03	69.8522	642.989	221.678	122.201	248.088	186.538	161.072	507.31	46.6861	123.764	20.0399
0.654171	380163	163837	349	147537	2192.79	171.984	679.559	56.1089	4.82197	-1.60732	181.185	227.857	358.89	95.6874	136.564	48.5884
0.65424	365573	185644	346	132269	4036.79	422.756	1275.98	179.047	128.453	-5.94268	423.228	189.045	498.816	-51.11	173.812	246.481
0.654766	441863	205047	339	119292	3909.57	356.384	650.214	266.963	156.736	257.835	304.418	-18.6685	243.782	65.7676	51.6408	142.742
0.65736	496112	209163	358	120451	4781.86	540.385	1359.93	158.52	5.32334	180.64	252.497	61.2258	610.783	36.8652	132.42	-8.46426
0.658229	475483	232163	356	115878	6322.34	830.78	1793.21	168.179	109.593	199.22	379.815	134.057	267.243	14.982	31.6304	159.214
0.658491	480197	194268	371	125573	6102.92	797.513	1782.6	130.002	108.974	91.2193	551.932	136.136	283.051	36.8505	88.3586	166.852
0.661874	338968	139716	352	144791	5348.38	837.445	1791.66	133.555	60.0903	199.102	361.486	133.024	373.961	43.7664	257.201	136.505
0.662171	559338	248473	391	152127	4826.74	694.408	1124.08	278.303	155.335	297.075	224.922	38.0302	539.014	63.6441	55.6665	227.414
0.665611	371646	160890	354	177507	3192.47	397.319	1102.6	122.009	-31.8073	66.9473	233.386	41.6577	299.759	-73.2144	122.452	20.3496
0.666023	436443	157548	368	207181	1325.5	131.683	385.035	126.359	155.837	82.1357	342.286	-53.0417	421.016	37.2191	75.4263	197.376
0.666891	309111	133251	334	112191	6004.09	761.621	1516.72	386.79	196.3	34.6091	629.466	178.56	470.504	-95.363	87.4296	237.913
0.66896	503216	194128	391	249205	3807.85	507.605	969.187	134.116	45.5507	151.074	390.772	263.483	820.827	16.8695	223.315	319.518
0.669623	558057	231992	387	199909	8026.26	1091.29	2206.99	343.525	200.163	285.514	512.073	196.801	531.14	27.5015	105.051	311.895
0.67032	525559	219744	364	130826	2090.48	106.01	569.435	48.7506	126.33	78.3165	189.34	108.428	341.018	45.2853	60.4737	101.704
0.674263	430555	171535	366	112424	4762.13	636.087	1394.1	221.177	-45.3442	36.1574	45.418	88.6093	434.169	38.0892	37.6763	143.686
0.67712	326468	167321	313	114803	3329.86	552.949	850.732	57.4213	81.4279	-56.1531	262.908	-32.7511	207.433	-75.0134	112.808	77.1516
0.681166	399060	188866	331	112606	2536.92	415.781	765.617	176.791	42.6752	80.8676	314.048	1.93174	203.865	18.4031	104.712	189.03
0.684263	377846	176418	351	114324	5546.12	775.704	1513.67	169.388	22.2813	371.469	336.123	96.5722	533.794	92.0599	26.1448	-50.8593
0.686251	386645	179062	340	99137.8	3091.15	346.312	611.167	109.328	-8.7002	199.087	191.095	120.358	339.101	34.3584	38.9149	258.661
0.689177	497549	226122	383	172506	7156.91	838.006	1592.81	252.881	-13.1388	5.88369	376.276	212.24	179.106	77.4907	89.1107	229.449
0.690023	280854	151544	318	141857	2046.21	318.678	508.534	9.18682	168.681	36.3786	103.842	138.893	347.964	0.412891	50.122	242.19
0.690217	453639	211443	367	197512	2552.76	288.625	918.962	295.615	58.542	268.925	413.333	136.254	481.003	-28.0176	66.8145	97.1915
0.690812	506293	206987	390	176072	5972.99	676.949	1859.73	219.909	116.627	292.828	216.591	270.547	712.384	83.8168	148.051	54.7817
0.697291	376402	200405	344	121194	4175.19	458.913	1064.77	21.6178	127.495	-44.4595	477.567	27.9733	429.303	-31.2617	24.4933	-26.0416
0.697691	573286	258063	379	239425	5609.81	717.884	1430.24	306.468	134.809	148.626	273.171	70.9435	677.672	-1.82852	182.453	91.8829
0.69776	483474	226227	378	143435	4917.17	682.169	1388.46	187.615	109.873	155.217	357.947	188.16	534.767	134.573	186.199	136.623
0.700457	359150	165013	338	143876	1552.87	203.319	471.034	124.28	-71.0024	-50.2694	264.132	190.815	507.693	47.335	71.0467	125.298
0.702046	363650	147515	366	90098.6	3951.17	645.614	1255.91	120.49	131.874	77.1221	196.197	83.3892	489.054	-32.3087	128.144	259.575
0.70208	457079	229288	360	109322	4490.51	588.546	1806.09	59.8396	-46.5977	240.538	257.85	213.302	578.932	-37.6615	49.016	178.516
0.702286	478446	230652	375	224216	3416.42	447.854	817.037	353.272	195.607	154.392	341.387	199.942	559.172	11.7821	137.802	295.777
0.702446	458408	190939	376	193001	6914.02	956.579	1930.13	423.744	148.139	239.432	817.243	-20.8215	421.178	55.0324	-29.0498	156.987
0.703497	343306	163432	345	83138	1260.47	117.939	363.152	149.629	101.94	23.1514	150.735	89.3171	458.323	17.5331	184.842	35.833
0.704903	479835	234125	355	147916	6077.91	970.809	2110.53	59.1613	158.506	134.941	407.538	203.245	382.632	10.4992	91.3668	235.466
0.706834	355139	133752	362	137157	3879.33	352.8	1250.14	222.622	162.959	42.2181	173.591	314.092	147.387	113.235	165.451	-50.2252
0.707029	297524	147376	324	126213	2255.37	305.347	501.736	136.283	-7.77119	208.702	190.741	148.243	428.256	-80.8086	-19.9072	12.2688
0.707966	488022	198843	377	198071	6936.64	1016.68	1856.72	367.856	76.6944	292.946	289.628	120.52	791.438	-124.029	23.2251	234.905
0.711554	355382	177745	342	99360.5	6156.49	840.203	1512.83	295.659	89.73	203.658	615.222	213.553	531.7	73.1996	72.595	114.459
0.711851	401161	221286	336	91504.1	4017.97	508.622	1279.74	322.01	31.4682	83.4334	386.392	179.858	235.79	32.3972	64.2192	228.756
0.712297	436753	182848	383	165948	4949.35	589.696	1514.39	203.688	289.348	28.6369	362.238	181.819	643.755	-67.5519	99.197	183.368
0.712846	399038	192995	356	133530	3691.45	477.656	1043.58	192.481	128.04	54.0444	403.379	118.396	235.362	29.8608	76.0309	31.129
0.718057	371232	175958	341	95059.1	6175.4	861.054	1584.9	74.9397	151.664	70.6928	434.567	29.4037	537.082	-30.4359	120.343	-5.94268
0.721611	455752	189517	374	96719.7	5387.59	494.894	1496.51	282.211	108.531	242.632	579.109	97.7224	463.588	90.3493	223.816	112.631
0.722743	384869	142042	363	210364	2531.57	394.591	869.813	167.471	134.853	92.1188	366.47	114.061	389.577	37.1602	58.7337	243.163
0.723406	496267	256906	353	132694	5575.45	590.183	1239.67	140.899	109.018	127.185	426.486	133.894	725.065	-43.2798	149.82	67.08
0.723851	537754	199928	398	187453	3779.63	497.401	1089.12	24.685	185.845	93.6082	115.344	75.1608	677.096	-28.2535	-18.2852	95.5694
0.724286	368484	209285	320	90943.4	968.936	114.105	568.491	66.0477	30.7456	-105.951	56.566	15.1295	556.798	125.696	-68.3924	226.382
0.727406	397559	195862	346	128118	3583.32	487.801	989.301	257.821	105.936	363.653	128.896	156.309	435.983	-22.6795	26.484	73.4356
0.736149	413294	196635	345	134759	2585.95	221.767	1061.09	67.7141	143.435	228.786	233.932	102.308	304.035	-2.15293	95.3777	179.784
0.738126	378974	156757	345	145780	2096.28	321.376	711.101	146.532	40.9646	56.802	-36.88	113.678	451.643	-12.195	115.742	147.564
0.739109	538601	235660	391	198827	8273.89	1090.36	1965.26	338.703	57.4213	314.18	515.863	-23.0629	536.404	-137.714	52.6435	180.359
0.741611	555674	276797	372	190479	3835.15	478.26	1138.71	302.029	196.816	338.556	233.195	248.722	607.038	85.2324	93.2396	82.7403
0.741897	441541	184801	374	238090	544.883	178.855	440.628	234.551	74.7332	211.002	67.6993	54.3836	329.221	-28.8876	136.873	83.6251
0.745303	462544	203459	373	220274	2192.15	189.458	780.127	202.774	223.374	253.117	250.846	20.8362	669.989	-3.55381	-19.922	96.9851
0.74952	477816	203392	364	117593	6953.49	969.644	1671.32	138.584	44.0613	216.133	451.407	268.143	501.367	95.7169	159.936	213.523
0.756183	315216	154333	330	113908	4501.85	530.904	1315.62	148.419	85.3651	150.395	220.071	44.8871	362.975	-1.53359	207.109	153.094
0.756423	338737	189534	333	135608	1843.11	64.9271	764.85	285.529	255.402	69.5426	30.5392	2.66904	564.112	29.6691	98.6219	66.5491
0.756766	367341	154312	344	196166	2542.57	358.861	687.905	83.8315	93.7409	-12.5194	410.929	-25.5107	379.771	-21.3228	39.3573	99.3887
0.759931	394435	174945	359	133900	3421.02	170.583	1042.83	-72.713	259.59	152.15	277.964	152.917	660.271	50.815	69.69	239.005
0.762286	348265	150555	345	156369	1840.33	204.204	575.555	181.864	128.424	195.15	160.821	92.34	614.485	42.4393	-163.195	81.6934
0.76544	339757	144020	350	161675	5300.37	768.832	1402.16	96.8524	83.5071	136.224	371.041	115.152	318.53	-29.7871	-51.921	182.557
0.765566	601325	247781	392	209655	6760.24	973.404	1760.99	274.69	170.524	54.9292	593.84	82.0768	665.049	112.1	128.969	129.898
0.768286	527815	217053	385	212668	3299.22	503.373	1209.61	194.914	57.8637	137.891	371.572	275	682.597	-97.103	269.839	16.6041
0.768343	339111	148513	355	95353.2	1157.97	115.034	378.296	-4.68926	28.8139	113.25	79.8206	46.0521	136.357	28.4895	4.76299	24.1541
0.768857	589989	233060	394	185658	5649.48	814.043	1584.59	433.402	216.841	120.859	502.09	192.673	1192.12	-0.796289	169.27	91.0424
0.768971	302221	114966	346	167008	903.316	122.289	261.787	118.043	71.9462	247.528	120.343	297.149	390.123	-42.2476	126.315	128.955
0.7692	571884	283198	378	146040	4905.74	551.076	1661.86	351.178	157.134	274.602	423.287	105.051	367.694	169.211	-19.1109	42.4982
0.769269	370620	161177	350	172321	2822.4	281.031	719.034	309.742	27.6637	205.266	169.551	213.627	459.282	-44.2678	130.695	190.741
0.77	307665	130744	330	100716	3386.45	417.919	990.702	77.7562	-7.18135	39.6228	88.6388	53.9855	240.479	32.9133	170.848	118.78
0.770411	371089	170584	359	141153	4328.13	236.085	1374.85	263.483	378.296	11.1038	104.506	453.649	380.847	83.1532	116.804	-23.9329
0.774777	494876	216922	380	140218	7964.54	1084.18	2201.5	405.429	15.5276	202.508	428.374	356.472	828.495	-32.058	166.867	18.9192
0.778423	445871	209560	369	150632	6190.26	865.389	1267.94	309.27	211.002	270.915	656.01	116.701	467.525	117.305	163.623	158.417
0.779246	351571	152622	333	118266	995.671	98.6956	249.342	104.683	50.8445	-87.5328	-2.44785	195.784	852.958	73.3913	67.5076	121.994
0.781943	629936	241834	404	177252	5763.76	572.797	1585.72	502.709	176.702	285.425	420.161	323.677	90.4968	0.663574	134.779	120.299
0.78648	558109	260719	400	162059	4049.87	576.366	1125.21	176.791	242.087	53.7495	436.101	161.883	586.29	-7.21084	139.351	30.4212
0.786594	403770	166394	362	116622	4580.95	615.649	1052.22	263.557	133.703	129.707	155.306	96.3657	588.974	115.123	292.784	150.513
0.790571	550268	252870	385	183565	5242.5	701.383	1539.26	77.181	90.1429	220.867	287.342	140.471	928.252	94.5962	-1.82852	20.0694
0.791726	441296	215655	356	164113	4821.6	731.568	1090.71	179.047	310.42	208.008	457.542	45.9488	427.312	21.0869	42.3655	369.906
0.799509	312773	148902	337	88724.8	4146.01	392.88	1138.49	165.702	83.4334	73.1259	373.474	144.998	289.245	22.9892	156.589	46.5977
0.803086	419574	193319	344	149652	4847.84	664.415	1586.99	231.292	-25.7909	194.059	499.524	-89.5235	678.866	-4.8957	253.028	130.768
0.804034	330320	154403	352	118394	3185.3	396.508	852.516	56.9937	168.931	17.6216	206.091	95.9233	326.11	-14.2447	37.9122	94.9796
0.804514	507222	205457	370	113523	3280.24	298.063	1102.05	255.034	123.145	22.2371	320.934	130.4	424.319	-41.2006	50.0482	292.843
0.807349	422572	223386	329	105996	3805.01	595.993	852.133	69.0265	147.623	75.441	277.89	46.5977	390.3	116.686	-3.65703	309.093
0.80816	448322	198117	364	163168	2317.86	384.563	707.031	184.415	7.75645	100.067	209.925	387.336	234.905	63.0985	218.449	51.5818
0.810994	285894	145095	312	68413.4	1984.84	143.406	555.736	173.856	28.283	-50.7561	74.4088	52.7025	433.565	73.5978	120.653	155.881
0.811989	475381	201879	363	179211	2060.38	217.652	612.037	35.8478	138.746	232.959	76.0014	100.834	576.351	-48.3082	91.5438	8.72969
0.813474	438931	204500	363	126825	4780.43	657.779	1372.51	230.673	71.2531	138.127	474.928	218.036	236.896	47.2907	110.065	9.65869
0.815257	471224	225662	338	128137	3368.24	451.791	1180.91	185.403	106.29	141.445	262.761	190.077	520.758	64.4699	-134.131	85.1882
0.815669	387390	179464	353	197374	2145.25	277.418	744.206	298.667	205.428	165.392	203.57	11.1628	488.907	23.7412	-32.8838	108.915
0.82112	357302	190152	339	92535.6	3370.53	364.096	1173.12	122.791	5.2791	166.144	338.718	130.105	245.891	-50.6233	190.711	74.4088
0.821692	418829	179623	351	138223	5248.46	680.842	1320.25	58.0701	80.8971	210.53	346.459	275.604	366.396	-36.8652	116.302	161.367
0.823486	309120	146892	318	109066	3013.79	294.848	674.943	77.1516	228.402	282.344	264.25	68.879	597.821	-36.88	22.3403	127.79
0.824366	313738	154473	311	81372.8	544.485	109.033	211.798	103.99	132.243	93.2396	67.2864	150.956	380.493	78.5082	66.4459	234.773
0.824857	606170	243664	393	179759	4762.43	553.863	1839.33	391.981	128.733	190.313	179.43	153.861	255.815	-53.6905	249.902	159.7
0.82584	474746	194473	362	163277	4700.85	491.34	1210.9	97.6781	137.36	46.347	533.632	62.6267	711.44	10.3075	94.9943	269.75
0.829817	408411	196511	350	110138	3996.55	605.077	1180.34	147.579	80.086	116.126	159.243	107.071	736.848	32.9723	6.66524	146.96
0.836446	470468	175648	386	216271	5034.14	718.754	1278.99	210.972	287.696	235.775	235.554	143.067	546.136	-8.46426	160.85	110.345
0.836629	381935	201425	331	205910	4329.32	437.443	1431.11	366.278	43.9286	141.607	227.989	289.348	678.836	-148.021	192.436	72.5508
0.836903	440736	193618	356	88506.3	3676.13	560.632	863.015	119.488	61.6387	158.063	408.334	157.09	345.707	2.8165	112.159	49.6943
0.837017	610590	280355	376	196376	3843.41	372.855	1387.89	112.881	27.3245	130.179	525.905	119.045	413.141	-8.25781	149.864	4.68926
0.837029	520157	236656	389	186405	7855.05	758.008	2292.01	243.369	184.665	244.579	640.113	5.98691	903.995	29.6249	136.962	245.95
0.837874	421118	204842	364	131432	4765.77	679.102	1225.89	287.74	150.248	213.376	404.618	-5.26436	300.983	-14.0383	-0.206445	28.0618
0.839554	419702	179143	346	164691	2070.37	197.465	671.419	174.299	140.796	-86.2647	296.028	37.6615	158.019	-53.2482	119.738	57.0526
0.84224	396534	166492	366	206243	5721.66	811.905	1682.07	264.884	266.019	180.315	426.383	273.953	475.104	-8.90664	53.0712	56.3006
0.844046	331373	168299	336	104492	3337.63	500.04	912.193	54.6785	118.028	-40.1684	319.651	-11.9001	325.903	-1.28291	106.054	175.213
0.845246	417204	198418	362	108653	3897.94	379.653	926.571	102.456	278.067	72.6245	52.8205	126.168	380.936	80.3367	125.356	139.985
0.845669	514784	243036	391	174402	8229.53	884.323	2628.09	487.137	513.842	315.773	737.541	107.986	638.727	27.9733	54.649	110.242
0.850811	520761	216955	387	129841	3401.5	505.732	1086.83	177.469	104.668	74.7185	153.979	82.7698	197.362	-0.412891	216.576	-32.4267
0.852	407953	198106	347	98828.2	5307.74	772.592	1469.6	135.295	229.405	27.3835	353.272	127.377	395.269	5.79521	48.1607	225.365
0.853269	479572	221075	387	196776	6863.85	915.438	1781.64	257.305	114.194	254.65	544.721	154.716	743.734	63.4524	106.703	59.6185
0.855966	437757	216083	336	118572	2495.42	148.375	716.778	79.2308	27.1476	-27.1623	234.227	148.994	406.815	10.4845	145.647	96.5279
0.856743	335916	160144	330	103971	3646.24	523.545	989.64	293.831	83.3744	124.28	223.625	85.0702	585.73	-57.2296	128.026	99.2265
0.857851	380606	176266	357	115928	2623.89	317.026	718.253	18.4031	162.871	-11.9738	212.181	62.7151	242.971	21.0279	130.356	-30.6571
0.857966	270822	141661	306	98589	1855.5	281.636	901.458	221.634	16.8105	90.1576	167.869	116.17	549.13	10.3812	34.9777	162.31
0.861097	456745	207322	369	136478	5385.79	790.641	1570.86	203.57	31.6451	89.553	344.646	142.55	589.623	26.1891	79.2308	91.4848
0.86128	527296	235418	386	174220	8420.02	894.424	2250.28	407.479	230.983	226.839	487.255	172.662	585.582	-55.5928	129.353	237.825
0.861543	428317	199911	362	117146	3172.24	368.475	1016.27	87.2379	98.2385	77.8446	281.709	240.081	999.328	59.589	46.9073	121.301
0.865669	364700	182019	318	87158.4	1725.13	198.6	518.65	112.793	74.9691	107.381	141.916	141.091	486.872	-5.44131	69.2034	1.01748
0.867669	410084	199353	360	97202.5	3290.13	426.811	744.162	181.731	41.2596	64.7796	149.717	19.5386	666.892	-32.0727	10.7352	97.7961
0.872251	331999	165824	334	102538	4407.09	423.272	1026.36	24.0066	204.071	63.4967	425.513	183.795	446.173	-34.845	165.112	157.282
0.87256	469986	196550	376	145003	3937.09	389.282	1334.05	201.491	90.3346	167.766	158.373	56.8904	458.898	-1.17969	125.356	262.068
0.874674	446113	228984	350	153234	6799.76	797.808	1832	150.543	162.546	117.172	269.146	147.358	52.8353	-35.4054	0.560352	90.9981
0.875611	463154	206734	374	146068	1319.1	75.441	286.192	114.179	23.5643	257.334	310.936	129.795	752.965	-51.169	144.6	228.107
0.878057	523392	264517	382	227665	1283.75	205.767	476.697	211.061	101.586	50.5201	124.531	27.6932	548.009	9.42275	183.869	92.7234
0.881817	580090	235087	380	157298	6880.22	854.787	1908.12	332.023	252.365	78.7147	396.449	326.08	926.6	54.1771	160.821	126.846
0.8824	558132	246654	386	263310	6616.54	1072.31	1735.63	273.628	347.344	163.446	86.8397	70.914	428.064	12.2835	40.9941	128.763
0.882549	377976	178672	368	142505	4153.24	709.405	1756.05	434.449	338.688	429.554	344.439	161.942	899.763	-8.98037	71.9462	167.973
0.88352	317054	140142	338	104882	3162.14	465.608	858.577	98.0615	110.832	144.998	89.3908	-72.3591	196.182	-34.6238	97.3832	178.87
0.883931	340563	182039	324	114486	2005.63	336.344	820.709	28.6074	70.0145	108.295	160.629	71.4006	98.7104	-100.642	-22.6352	126.861
0.884469	467867	198647	376	194353	2037.59	413.628	841.501	222.696	241.246	143.126	76.5912	240.745	608.453	-17.2382	208.097	205.103
0.887509	572306	258281	375	173070	7440.41	856.895	1889.11	260.623	165.009	246.997	482.581	201.255	486.267	79.8501	86.9725	213.936
0.890846	391893	148119	361	113350	2209.79	281.002	479.764	144.04	90.0839	100.878	162.148	5.48555	578.194	-1.13545	116.745	50.181
0.893051	268192	131221	334	130448	4260.47	582.5	1058.58	186.346	182.896	130.591	60.7539	3.36211	422.417	33.6801	146.458	137.861
0.89448	456481	200469	357	119207	1314.17	242.278	590.758	98.3122	215.44	116.229	88.6535	171.881	200.414	104.668	7.80068	69.4246
0.894537	455441	188316	366	104142	4721.24	674.914	1316.68	186.479	279.615	97.8846	443.194	281.385	353.965	5.86895	82.7993	265.695
0.896743	559088	248917	367	162392	6501.1	769.363	1721.68	206.667	138.186	94.7584	483.657	191.67	437.782	-19.8335	100.849	69.0265
0.90104	422776	229616	346	120492	4369.34	695.691	943.337	80.4694	50.9183	41.9526	282.933	137.389	432.06	77.1958	174.505	83.8021
0.901086	404282	169832	356	163593	4015.48	661.23	1152.47	230.437	-35.6413	96.41	437.9	117.939	429.038	-95.186	205.354	-6.93066
0.905269	356348	163135	351	108154	4520.18	385.286	1172.4	139.38	81.5901	161.868	289.407	56.5808	401.212	-4.91045	103.414	144.659
0.907337	348480	185722	324	119387	582.264	-18.2557	402.495	169.831	115.639	86.9577	92.0304	132.877	469.221	-29.1383	24.6112	221.472
0.908183	566373	180429	398	196071	8928.89	1325.76	2002.81	116.288	94.6699	413.598	492.136	192.982	779.007	-21.3081	121.891	181.2
0.912194	592145	230237	404	257909	3195.29	390.58	1102.36	389.562	91.9566	234.537	230.186	104.122	633.05	57.3033	165.407	2.41836
0.91336	489458	203293	371	166026	6487.81	963.215	2089.88	118.927	27.5899	209.247	350.087	120.756	539.073	77.7562	130.901	33.9603
0.913474	636274	254802	393	157592	5316.23	686.932	1784.82	198.822	-65.6938	54.3246	302.192	198.217	567.002	17.9607	21.839	257.364
0.914743	325883	147118	347	137794	3161.56	359.097	1192.8	102.235	131.107	279.748	188.028	95.8939	603.676	-21.5735	41.9379	135.089
0.917029	574034	218858	403	188821	6743.06	875.726	2078.77	28.9613	217.638	234.389	489.909	120.284	482.61	128.866	142.963	123.027
0.918286	514144	223632	381	195795	8172.73	1222.79	2419.24	409.691	409.602	18.875	602.289	216.768	662.955	60.4	178.413	-51.6703
0.918651	552010	199300	382	186451	745.592	186.169	453.015	-22.5763	272.036	231.027	166.189	192.142	460.889	-17.1055	125.342	152.799
0.92352	513249	257766	396	189101	8292.14	1166.27	2218.31	160.275	247.705	170.288	612.096	6.73897	645.628	31.3944	4.65977	40.7877
0.925177	284128	148503	329	103579	2155.7	326.405	494.23	118.057	49.3109	68.2154	387.69	209.896	557.845	8.479	2.80176	59.1023
0.925497	518261	231638	384	195967	4788.56	776.456	1381.12	247.351	24.4343	315.212	577.118	181.834	616.062	-0.899512	-11.8411	201.373
0.926149	342964	162016	341	103501	2247.26	237.235	560.381	104.152	20.4528	144.128	203.467	63.2313	527.084	-18.5506	63.305	81.6344
0.927737	488291	218047	374	137855	7238.62	1027.04	2021.1	116.42	138.569	49.8713	628.479	79.2308	488.951	43.0291	115.875	264.958
0.928537	468426	253802	366	222110	3127.85	496.383	958.216	370.481	156.117	86.5301	402.096	67.0505	425.381	-8.5085	51.4639	90.4378
0.928869	399427	210134	324	107524	2716.91	517.691	853.784	218.463	212.123	81.0593	250.477	239.757	546.122	-40.655	-13.0061	131.727
0.929977	548136	231067	389	230090	5232.76	672.628	1477.23	352.491	-43.8991	56.2121	408.26	108.074	282.786	20.7625	201.181	139.203
0.932789	396708	213989	344	93906.8	3433.86	308.709	1159.96	187.054	28.5337	-71.6365	256.877	216.915	455.831	71.3858	187.659	151.678
0.937692	486722	252828	349	117692	6258.64	883.409	1880.11	320.462	273.688	-86.6333	433.874	-38.3251	534.104	46.8483	93.623	96.1593
0.938	527653	221374	382	171729	4397.15	592.719	1251.43	98.3122	176.098	162.31	368.52	113.457	631.059	73.2144	-6.51777	132.612
0.941131	294549	129276	363	171860	5143.61	600.255	1647.43	224.981	334.884	4.55654	232.398	202.184	720.848	50.4464	267.347	326.139
0.941234	331435	139124	334	104538	2001.56	280.884	698.154	36.4228	-35.0367	152.283	110.33	94.2423	362.548	14.2005	102.589	16.6188
0.941692	494732	207871	370	136410	6229.09	998.547	1820.49	205.738	10.278	-181.141	29.8756	271.977	664.135	93.1953	169.654	130.341
0.945097	339968	158059	325	125192	2846.51	379.491	875.682	190.284	103.105	75.6917	103.001	137.419	406.874	56.0352	25.0241	114.267
0.947132	505880	227816	375	195308	5649.26	665.535	1517.4	111.79	62.9363	149.231	580.111	255.683	434.346	73.5388	55.1799	210.147
0.950057	506568	237526	381	163463	5397.94	782.664	1786.3	230.039	211.665	235.864	436.838	146.591	589.873	42.5867	305.613	172.116
0.953097	465631	216428	358	105874	4788.84	473.822	1365.53	84.8785	191.006	202.656	190.003	213.612	728.826	75.9129	75.7654	170.199
0.953932	430982	163227	365	201764	2007.65	222.342	855.642	66.8883	126.3	19.6271	255.756	-14.5102	354.555	81.0445	92.4138	229.435
0.957006	497188	224700	388	176221	6965.33	930.036	1849.97	331.713	149.437	118.883	625.942	262.702	415.339	-24.8029	44.371	67.7288
0.9576	409386	152309	369	116910	2638.36	409.263	759.675	244.004	-56.7282	-69.4689	70.2061	56.9642	377.264	-13.0208	76.9156	59.7069
0.958263	505630	232438	365	138985	2080.45	269.824	684.145	194.693	5.92793	290.955	265.621	186.744	413.481	-65.4284	134.352	213.273
0.959989	391292	216569	333	92348	5686.65	854.861	1536.47	316.584	230.865	-65.1483	442.663	322.822	68.1565	21.662	278.524	262.731
0.962343	412012	195663	344	91997.5	4809.59	738.307	954.987	216.001	189.708	63.9096	585.449	199.559	585.848	12.431	78.169	150.528
0.963474	374124	189979	330	145916	836.354	26.7642	244.136	57.4065	62.2433	-14.4954	-17.4004	76.7682	731.303	-17.7248	169.153	153.212
0.965497	576784	251044	376	188676	2078.49	531.7	1483.37	358.964	547.626	18.5211	423.375	185.123	1217.69	96.3362	386.215	60.4147
0.965931	464208	188876	362	156426	6134.65	898.76	1535.48	200.355	163.048	53.602	446.232	107.543	228.328	13.9351	108.694	13.6991
0.966686	442759	187317	360	197327	1752.68	239.55	687.758	200.901	316.348	291.427	212.521	124.59	537.569	79.6436	93.0036	111.569
0.969006	418537	193517	359	131999	1151.42	159.14	562.608	115.609	375.111	256.597	107.278	129.19	552.669	10.0863	121.744	189.841
0.971451	522706	267081	391	229845	5463.9	594.518	1385.13	449.122	342.507	395.711	318.988	227.06	967.624	55.9172	46.0373	77.3728
0.975669	345641	141960	328	123217	1794.14	338.939	474.279	189.797	217.416	178.516	-35.0515	74.8364	266.55	-70.8255	100.819	144.069
0.975931	409483	207104	350	127433	2986.53	310.184	825.604	231.646	150.219	216.384	323.485	97.6929	561.738	-8.30205	-18.5506	142.108
0.977177	384586	183144	350	95575.9	5209.2	705.468	1535.01	275.546	211.592	-10.0568	206.327	8.72969	428.757	1.35664	44.1351	116.966
0.978434	375656	174492	346	90605.9	3814.46	390.889	1174.07	172.515	156.486	39.5343	269.647	99.3592	222.224	-57.0969	152.828	-39.8145
0.979029	405588	200707	343	176368	5717.5	972.579	2566.75	758.731	748.703	324.163	718.695	417.727	781.956	33.8128	299.773	184.916
0.979166	368576	188872	345	134258	3397.71	495.351	926.394	147.077	132.906	143.583	34.1225	209.468	337.538	54.8702	118.986	126.374
0.979943	431368	168818	376	143035	5949.19	778.196	1703.1	247.705	229.449	116.332	391.155	14.112	450.243	-4.3501	282.461	294.907
0.985406	273213	113603	324	128803	2577.65	316.481	638.329	69.7343	55.0472	126.389	191.463	40.9204	639.686	111.746	80.2777	124.221
0.985966	353093	176686	329	130306	526.804	92.6645	378.016	84.4804	132.125	206.136	121.596	209.955	573.151	23.2251	14.6281	140.619
0.98608	259153	119078	321	162635	2434.95	457.615	702.003	109.873	115.123	187.924	244.992	187.423	464.694	9.85039	241.571	118.146
0.987074	295004	146856	331	97379	892.507	75.8244	299.39	-0.324414	-51.169	47.9101	132.332	111.141	231.484	12.6227	61.9778	72.4033
0.990217	448700	208555	336	90093.2	3959.37	499.539	979.303	6.79795	278.274	55.9762	212.432	268.865	515.981	27.0296	26.8969	102.308
0.992606	383245	183802	328	123038	518.664	17.3709	384.327	125.268	221.383	83.8758	109.593	190.519	711.646	-20.7183	61.506	181.126
0.99344	500759	257824	363	155620	6621.32	1029.62	2010.06	274.808	166.041	292.754	529.429	-130.002	596.332	-31.5271	38.5758	116.332
0.997714	511917	197764	389	170180	2671.53	443.725	924.093	191.729	91.7797	30.5244	99.0053	85.0702	470.164	4.86621	2.97871	194.059
0.999086	469012	196540	374	136738	6321.56	896.061	1902.62	175.464	77.0926	112.881	285.558	98.2385	237.884	22.7532	-88.4618	106.511
0.999657	433830	188682	370	187342	3460.63	496.059	1211.89	274.72	161.249	38.7232	407.228	67.6108	457.793	120.653	121.611	203.511
1.00094	328100	187653	324	103995	1823.66	279.586	648.519	81.1625	28.0323	-126.507	96.6754	44.7839	527.999	-14.1562	-85.0112	132.818
1.00144	329930	154897	341	90662.8	3867.19	622.433	1008.66	92.2958	121.39	137.64	325.004	125.18	301.853	126.079	30.9226	94.8911
1.00375	366179	186702	324	105890	2295.48	262.009	693.081	170.612	52.8942	107.543	215.868	32.928	362.105	54.708	92.5612	93.8736
1.00957	395090	205099	337	82337.4	4599.7	736.538	1131.08	13.6254	20.2906	-33.0755	58.5862	213.361	369.655	-22.9302	-89.6562	253.928
1.01133	439881	202703	365	144622	3356.74	553.126	1291.07	191.39	47.0106	49.886	291.869	233.593	649.094	94.5372	-29.6544	81.7966
1.01405	548071	248590	361	128891	4380.84	648.209	1259.4	164.906	7.09287	105.523	323.426	205.811	469.176	-31.247	99.4919	182.365
1.01454	412298	205828	362	212821	3230.1	427.298	934.091	267.081	163.372	297.547	248.678	90.3936	500.512	-19.052	12.4015	171.084
1.01519	372988	176017	326	131879	2982.52	374.58	1105.63	110.389	79.5404	86.1467	207.595	75.441	393.205	-57.7752	141.4	85.4831
1.01778	393714	162416	356	108180	3836.28	625.662	929.903	256.611	393.293	134.853	374.315	154.672	615.767	-66.903	161.19	75.6917
1.01781	306388	133869	331	128599	2947.04	355.337	1046.04	53.5726	56.9789	264.058	360.218	150.528	728.31	14.0088	227.606	49.945
1.01822	343958	157403	325	137341	1643.5	154.716	337.789	136.844	89.3024	129.707	328.499	57.7752	576.926	23.6675	74.7332	100.893
1.02127	484370	186135	369	151368	3852	368.24	1119.01	211.636	95.304	-74.9986	285.381	47.6151	339.691	30.0968	49.3404	154.613
1.02176	517905	221048	380	146025	3114.8	434.892	1098.51	346.415	94.7879	140.575	274.027	209.159	755.354	-11.5609	86.8397	183.338
1.02223	266956	135680	318	95624.4	3231.8	303.121	754.794	121.655	35.4791	42.0853	112.557	105.331	320.846	-56.0941	117.29	128.04
1.02326	528343	243533	375	143094	5423.45	559.275	1566.01	221.59	-4.76299	153.212	219.864	146.827	301.248	9.37852	88.742	89.5088
1.0243	366232	167869	346	130562	4399	579.728	1417.95	85.2619	163.166	98.8431	480.752	-23.9329	541.019	32.7953	19.5681	227.208
1.02755	252242	111973	313	84638.8	2078.92	297.325	699.466	32.6478	122.186	172.057	313.06	90.3788	228.461	21.9422	32.2055	-34.6681
1.02817	613348	260010	399	185636	9074.17	892.566	2459.74	183.191	92.2516	146.045	729.135	233.445	517.234	8.40527	178.693	125.371
1.02839	556965	217363	374	214777	7306.23	904.348	1834.94	158.432	93.9326	286.841	550	127.716	896.902	153.905	137.035	108.045
1.0313	507015	190690	377	111352	3723.8	392.88	1262.99	148.626	118.588	-80.5432	481.947	17.076	487.049	27.2213	6.91592	77.358
1.03287	376777	195639	325	105890	1581.44	196.58	623.45	192.024	93.328	83.7283	106.098	119.532	332.171	-7.12236	175.449	142.683
1.03339	406390	211170	348	120085	4489.54	611.565	1200.39	218.581	101.704	86.4269	348.273	213.111	586.482	37.75	35.6855	204.307
1.03522	296347	158113	307	103986	2548.61	273.57	900.603	-27.3687	212.55	59.648	108.31	202.685	614.219	100.657	113.397	66.6671
1.03703	426406	157125	380	183248	3871.62	641.617	1574.62	469.471	370.142	309.697	205.162	320.801	909.745	98.9463	304.153	243.886
1.04031	615788	253935	406	162537	2571.11	411.106	790.803	257.305	245.198	-68.3334	267.833	226.824	346.784	86.2941	47.8363	129.235
1.04118	383308	186347	336	126940	1946.44	281.606	579.433	148.139	111.303	106.673	160.718	221.265	382.587	122.953	11.5314	89.1254
1.04261	446823	213939	359	105380	4096.6	688.023	1056.79	234.271	216.827	204.558	329.826	23.3283	360.645	-3.48008	76.6502	270.134
1.04409	397319	171798	355	145038	2511.92	155.601	813.586	96.6164	125.681	71.5333	93.2396	98.5334	519.785	-93.3723	105.567	55.9467
1.04642	381566	173515	348	88672.8	1419.78	207.787	634.849	179.74	70.7223	-74.571	198.6	-14.289	470.474	-5.0874	121.095	52.3191
1.04776	493611	217715	353	133960	5411.7	575.982	2125.32	521.51	463.455	235.879	569.701	322.35	1223.22	6.11963	83.9495	226.161
1.04985	498296	205038	376	126566	6760.64	1007.41	1782.01	277.787	162.62	130.341	261.389	249.091	932.956	112.395	107.706	233.814
1.04995	327876	119508	349	136129	2742.2	365.349	905.808	222.71	117.526	114.548	173.665	162.62	358.36	-15.041	25.7467	225.232
1.05007	465603	226629	348	95391.3	423.98	-29.0203	164.065	90.6148	245.198	55.8877	211.857	-19.745	638.727	10.7057	17.9755	88.6093
1.052	487291	223175	384	163177	4707.53	714.389	1544.08	441.365	217.18	130.282	142.875	55.6518	282.284	10.8236	249.224	203.953
1.05373	451511	186665	380	239889	5145.49	580.038	1257.75	144.143	170.008	83.8315	507.782	159.081	728.221	-32.294	191.699	71.1351
1.05552	476964	204907	370	178167	2158.33	289.2	998.296	138.304	179.489	228.461	208.126	61.2848	539.707	-63.2607	15.4244	-83.3154
1.05642	476374	215673	368	146310	2085.6	122.098	772.828	83.9643	161.322	207.138	69.4541	161.897	338.688	-6.94541	234.758	319.769
1.05949	391202	143006	381	151620	5619.41	560.706	1483.56	133.364	139.247	127.79	411.844	146.502	508.622	-101.645	266.255	92.0599
1.06051	438211	172655	357	110931	3624.77	505.747	926.763	213.907	50.3727	150.351	250.094	56.4038	201.048	-31.6599	146.237	266.137
1.06278	363019	178145	339	107740	5838.2	768.581	1710.3	107.602	48.2935	210.722	238.577	167.265	449.741	12.7554	57.495	51.862
1.06565	409407	190604	352	112899	4965.57	773.875	1450.28	163.416	84.5541	115.019	256.331	61.3732	501.279	9.00986	26.3218	172.529
1.06781	613963	272651	396	206177	4363.56	569.612	982.827	288.493	23.0924	250.403	489.01	128.822	865.729	-79.216	106.85	-12.4015
1.06931	287705	138413	332	125030	3419.78	525.094	1186.72	37.2634	53.2334	43.56	80.8528	179.563	291.899	-80.5432	196.241	185.55
1.06937	467781	187943	355	204261	6974.96	1074.86	2155.98	291.088	105.39	352.063	782.044	303.298	476.638	35.4349	92.2958	34.4174
1.07602	304675	129885	333	128715	3712.08	536.065	638.683	11.1628	80.2335	-64.8238	299.582	33.0018	561.31	34.3142	213.435	93.0921
1.07617	305760	133836	344	113264	6014.89	819.986	1624.15	276.209	80.1008	21.1017	496.191	55.4896	607.17	15.3949	121.994	-42.572
1.07729	379097	164499	365	112854	6372.55	821.933	2215.54	149.776	260.475	14.6724	334.722	81.8703	744.634	76.9156	124.752	169.211
1.08102	459515	173053	371	155637	5376.31	581.542	1621.36	174.785	-83.6546	210.161	201.609	260.445	715.053	131.196	96.4837	184.592
1.08123	557621	252766	401	244529	7207.18	1040.44	2060.06	382.411	122.466	192.377	438.224	164.316	351.576	-33.2967	154.79	57.5982
1.08384	319899	152379	335	97587.6	5577.43	783.032	1456.81	142.492	43.8844	43.0291	563.05	50.9625	341.298	-19.0667	119.797	190.387
1.08522	535363	260717	363	125623	6192.92	912.754	1610.95	156.014	132.14	94.552	503.992	155.94	429.097	1.63682	112.852	106.378
1.08921	475948	188308	398	179582	4794.01	630.808	1349.58	241.88	136.608	237.338	413.082	126.905	480.693	58.1291	132.494	96.3215
1.09389	561743	251422	394	192942	7020.41	965.559	1931.86	207.36	127.878	229.877	472.421	87.5476	696.532	24.6702	149.157	239.255
1.09681	352075	194710	325	102413	4026.6	537.879	1136.47	44.7249	173.694	58.2471	275.944	161.986	242.677	57.5835	-8.42002	91.647
1.09727	372950	146504	356	130830	2991.97	260.608	927.898	111.23	108.723	48.4114	208.097	98.8578	448.709	-60.4737	43.9729	76.8714
1.09953	467949	205062	379	152993	4925.39	821.8	1327.02	232.487	61.4912	-76.0604	616.8	154.79	602.142	-44.6659	56.743	285.042
1.10366	453345	245416	359	140009	6983.9	954.382	1812.88	106.142	12.9913	196.138	454.607	151.958	740.711	-48.6621	55.6812	52.1569
1.10623	572064	262558	392	172834	4678.99	623.539	1193.51	263.513	184.37	380.169	300.511	23.6527	167.265	139.513	84.1412	148.493
1.10776	463045	204380	365	191207	6121.55	959.705	1246.13	319.548	193.69	217.829	150.366	231.882	508.49	11.7379	143.362	106.275
1.10823	337858	148785	349	133957	2214.13	192.407	613.747	210.191	85.6306	8.11035	130.827	136.077	748.35	61.8304	95.8496	126.536
1.10833	417509	221619	356	128261	1853.57	90.8507	668.234	90.1429	-92.4433	54.1771	82.6666	67.3602	325.992	-7.03389	81.0003	70.7223
1.10896	377005	148240	344	127962	4830.26	674.575	1306.39	41.8494	83.4924	206.091	274.941	150.219	646.248	45.1378	57.9227	151.619
1.1113	465303	247801	336	115931	4040.53	561.812	987.148	226.648	12.6374	43.5157	325.638	211.415	308.046	-24.4343	78.5819	149.378
1.11295	648932	272516	376	163247	7493.95	1162.45	1895.2	132.759	167.25	132.744	426.059	30.5539	203.968	51.2722	124.31	-59.7069
1.11568	547861	250538	377	183458	6090.28	747.48	1786.24	64.7943	21.7063	40.6107	248.191	136.121	610.813	-107.263	56.4038	150.012
1.11595	331532	152874	334	102388	3254.2	325.21	857.353	219.968	101.483	47.7921	277.964	64.6026	443.002	52.2454	101.04	122.348
1.11843	368655	165874	345	110977	2057.83	171.881	883.409	-12.5342	148.021	76.6355	298.844	197.303	704.008	-117.246	156.264	173.385
1.12638	513937	215932	374	190752	6663.88	780.894	2070.63	228.181	336.108	115.152	483.185	168.917	425.985	80.6759	198.07	229.14
1.12639	312852	164597	320	128324	6087.11	412.728	1723.85	315.434	347.698	52.6878	536.448	158.55	705.379	-40.4338	92.7677	40.4338
1.12862	447427	224885	362	156305	3959.03	410.944	814.751	166.837	137.168	139.247	539.014	58.8959	703.079	-36.4671	120.859	101.925
1.12875	433290	226600	353	110960	2827.18	389.784	726.702	44.1203	110.876	9.79141	418.568	75.3525	238.739	-1.59258	165.643	171.954
1.12927	326469	136978	343	98169.9	278.922	-9.14258	51.2869	86.5006	44.4152	215.322	151.059	125.828	410.354	52.3634	139.026	147.004
1.13048	378311	167456	340	154920	2222.87	334.294	1003.68	186.612	116.892	205	105.995	59.2203	367.974	-99.5656	261.433	122.658
1.13235	324190	164032	320	129953	4621.77	718.223	1272.43	232.767	155.807	215.322	243.841	95.9233	737.482	93.4902	196.167	95.3335
1.13278	298206	129805	334	104004	4178.28	284.024	1153.87	56.3301	181.554	230.216	370.26	38.2661	526.996	115.639	174.903	352.579
1.13498	435718	170659	373	163975	2293.52	252.306	825.619	225.94	54.3246	189.399	219.038	26.7052	328.248	60.0166	116.951	169.418
1.13657	550209	255408	399	216651	6677.89	937.159	1926.89	188.131	57.436	-8.96562	626.473	134.219	880.194	-37.4846	230.791	216.473
1.13726	455306	175715	373	142983	4117.42	524.563	1159.56	88.5503	132.597	78.6999	455.993	55.3274	515.833	-30.7751	171.615	320.993
1.13785	550819	262854	387	182661	3678.3	537.082	861.511	305.923	137.153	148.98	335.503	172.308	531.375	-3.43584	-12.4604	86.7955
1.13832	542208	273908	370	166039	2773.68	412.728	887.081	160.157	-8.89189	161.19	230.747	185.653	220.041	32.4856	58.2618	243.207
1.13878	415976	207075	362	126345	5153.94	706.014	1365.33	273.009	121.773	232.428	411.269	175.655	498.787	73.7305	7.41728	-83.6841
1.14241	504486	196255	389	139996	5717.93	824.705	1552.87	227.075	218.581	82.8436	586.437	171.35	616.667	-55.814	197.804	293.491
1.1428	381482	171444	332	104189	1256.35	146.281	377.102	37.4698	122.216	118.175	69.0265	163.387	378.223	87.695	38.9887	11.5314
1.14319	410721	193838	355	155241	1065.1	100.362	402.318	88.801	135.856	214.379	212.875	31.8368	446.998	60.0019	259.059	186.273
1.14647	356987	158952	337	138853	3236.68	501.928	1101.72	154.598	127.51	70.0292	279.571	256.995	810.195	42.4245	82.3569	97.2505
1.15018	554250	275440	381	244700	1209.78	144.984	386.009	299.405	24.9799	272.036	96.9408	195.327	310.715	18.9635	150.484	52.2897
1.15026	344581	175715	339	137143	2859.18	364.73	971.384	135.163	55.5633	-11.5757	220.248	162.871	254.68	-18.1967	11.8116	32.9575
1.15098	344199	143317	350	103725	4970.57	584.181	1370.19	284.88	245.051	40.9352	443.312	213.877	374.816	-56.4775	268.276	57.8194
1.15395	258570	101291	340	119359	1648.21	382.897	935.02	184.37	328.145	303.43	298.918	166.395	834.452	100.583	41.9379	176.349
1.15527	298094	127730	331	112302	2626.53	252.94	397.26	73.8484	95.9086	25.2748	22.9302	180.404	332.583	13.9498	-39.7112	80.3515
1.15675	447454	216468	357	97375.8	1081.66	142.256	433.166	0.235937	181.347	170.494	72.1231	-12.9323	765.042	8.13984	162.119	103.326
1.15847	497166	236468	382	221458	10141.9	1173.77	2800.25	355.528	67.08	292.017	551.209	61.1521	270.34	26.2923	-19.0815	83.2859
1.15917	586499	272094	388	169568	4433.03	396.522	977.017	114.194	216.974	151	549.882	246.112	269.706	-14.5986	126.109	-9.30479
1.16007	374451	157689	351	129092	2571.53	453.324	1245.75	424.702	305.215	443.371	258.219	51.6998	795.625	14.1857	247.321	247.69
1.16095	493850	228463	380	165146	8122.61	1065.98	2117.33	289.377	25.9236	242.647	442.235	-45.8014	644.67	153.89	52.039	143.701
1.16488	459534	224691	353	121237	6049.5	916.116	1398.52	321.008	254.459	267.745	547.758	231.72	449.313	24.4785	95.6284	23.2988
1.16637	454728	221472	358	153185	4854.78	690.412	1468.64	170.48	74.3203	281.075	279.217	259.015	329.826	11.9443	4.23213	116.981
1.16642	405986	205672	350	107964	2504.06	332.642	677.273	288.788	70.2799	46.1258	231.027	-19.5533	358.02	5.6625	141.164	63.0985
1.16815	599247	270602	385	176469	1222.54	187.821	455.684	167	118.706	-56.2711	191.065	217.077	750.149	-0.973242	163.593	5.82471
1.16861	451512	204366	383	200335	8338.87	990.864	2524.94	369.345	140.176	306.129	464.369	364.73	735.506	95.1565	80.4842	117.836
1.16872	450035	237338	374	162527	3862.21	584.181	1229.2	297.016	137.242	211.385	328.012	122.112	834.01	16.1617	119.561	184.577
1.17023	363840	198184	315	110106	1872.05	322.644	652.574	-19.052	217.225	81.5459	182.483	22.768	260.814	-14.4659	99.7426	105.862
1.17041	379911	174864	357	107295	3279.21	533.897	959.204	179.873	169.108	-21.0132	120.107	45.9193	257.246	-45.4327	-5.97217	182.704
1.17119	433404	174845	370	164179	4604.95	499.155	1279.56	75.9276	121.154	232.811	362.326	254.385	308.223	-53.4988	227.886	71.0467
1.1713	358798	165745	356	132016	2467.63	431.5	886.211	291.869	222.312	242.5	386.923	43.5747	444.61	40.3748	114.887	161.234
1.17377	417185	196227	350	165369	7181.6	1079.16	2224.76	262.436	146.016	98.0468	634.687	411.121	683.673	25.9974	124.339	-11.2365
1.17397	642397	258721	407	174861	5214.6	673.336	1463.55	123.159	210.102	441.056	644.758	115.255	693.745	7.49102	135.694	32.4119
1.17646	408755	210074	356	111667	3428.05	477.759	916.278	118.765	-17.076	129.087	240.096	246.791	317.203	-6.22285	-4.26162	144.158
1.17885	573269	212535	377	127777	4883.15	702.224	1551.32	243.782	217.49	266.89	328.219	105.199	704.524	-30.8783	38.856	254.798
1.18287	513841	257848	355	115115	3898.72	679.338	920.525	103.709	87.0315	109.962	204.631	202.493	729.637	-139.94	-33.8718	42.2328
1.18295	520465	227872	372	230565	4730.43	697.284	1044.14	236.232	255.83	30.2885	191.685	313.635	605.784	87.4591	96.469	69.5868
1.18429	306832	130564	325	89598.6	3493.1	572.252	882.716	34.7123	51.4639	91.9566	216.502	95.2303	504.493	83.1827	97.4569	63.9538
1.18506	395315	189236	354	163442	2674.97	343.687	747.892	167.029	-52.1422	197.347	143.406	150.381	464.089	-42.1148	136.77	101.217
1.18568	256167	105712	316	103468	4272.59	609.721	1186.83	107.868	56.1974	91.9566	277.064	41.5397	402.111	-39.7702	242.205	218.286
1.18846	356874	207154	325	93415.8	5240.04	643.918	1401	155.188	92.3106	201.638	267.361	183.471	443.209	-68.6578	107.647	111.466
1.18938	497995	188651	402	169221	5958.28	809.575	1577.61	59.1171	4.02568	62.9363	611.373	112.778	422.594	26.2775	34.6386	23.8297
1.19061	466983	231823	380	162707	2457.76	388.515	911.648	235.495	-19.2436	171.881	-50.7413	95.245	542.892	-32.058	41.3923	168.165
1.19377	511721	218783	357	158994	3245.13	389.724	982.739	198.659	168.253	182.911	73.5388	-190.328	441.129	-119.399	-3.05244	244.579
1.19425	424107	215219	365	188065	1462.37	181.834	436.278	108.074	80.6464	155.837	58.5862	298.151	453.767	16.9875	20.2169	347.536
1.19563	532666	251486	374	161830	4057.49	592.277	1393.8	203.585	251.495	255.55	188.558	193.955	545.384	104.697	303.312	234.581
1.19578	366031	211277	318	145715	4053.54	469.28	1332.19	189.93	109.298	55.7845	296.411	228.048	610.503	-91.0424	76.2815	76.8714
1.19671	495629	228911	352	122736	4249.1	698.523	1480.7	114.164	203.069	240.435	399.25	126.92	509.36	-39.0034	51.1837	-49.0898
1.19686	411970	217699	360	144585	4516.49	632.74	995.745	233.504	84.7016	210.604	486.017	-31.5271	543.04	60.1788	85.2324	285.897
1.19706	359878	155854	349	95547.9	4931.76	548.289	1247.17	181.436	132.346	74.8069	65.1335	213.111	699.776	55.0324	87.813	27.6784
1.19744	458319	177909	364	174890	2670.99	167.737	588.428	202.552	205.103	285.882	405.119	237.397	640.88	45.1673	180.64	48.1607
1.19862	546159	219737	392	153946	3920.57	465.18	969.246	141.341	68.4661	356.738	264.914	55.6812	655.906	135.944	81.7376	248.604
1.1996	427505	235628	348	150975	6533.3	935.699	1737.11	239.064	129.131	176.068	467.54	152.622	556.385	-64.3815	178.221	151.383
1.20025	359240	147356	339	120491	539.088	129.707	376.836	179.445	244.402	230.894	95.363	-67.891	808.986	-27.4277	88.4176	192.79
1.20383	442888	214356	353	139168	3484.34	519.888	974.112	121.419	49.7386	62.9216	373.43	228.432	463.543	52.2307	66.5491	336.063
1.2064	566433	247737	378	208925	3868.76	409.071	857.471	197.111	203.939	320.772	482.831	-37.4403	618.569	28.2978	84.038	194.191
1.20806	448964	229103	337	86943.6	3354.22	593.471	1044.85	161.484	114.017	43.5747	158.299	232.738	547.744	7.03389	29.0203	112.586
1.20997	536323	229542	357	140340	3264.48	344.823	1189.91	73.8927	74.9986	-22.0749	260.195	214.924	536.153	39.1066	103.532	61.2848
1.21496	377718	175054	351	139947	5477.29	715.171	1307.15	180.625	198.615	23.0629	489.054	116.347	750.163	130.724	120.52	129.279
1.21515	468878	215716	359	103784	5520.58	732.483	1471.97	254.65	190.815	132.626	476.225	169.786	469.339	-9.61445	147.844	39.9619
1.21669	418774	214221	334	130032	4072.71	598.78	1810.13	639.081	76.7387	269.057	424.112	453.605	781.602	-23.2988	92.2368	273.348
1.22472	636747	254464	389	227825	4016.07	518.502	1204.98	212.108	147.166	152.534	273.658	74.8954	825.501	2.69854	60.2525	268.453
1.22608	429459	193694	349	101616	4429.51	492.195	837.239	125.976	188.514	60.3558	437.118	53.1007	457.409	-51.4491	146.34	62.0221
1.22611	374780	213693	334	138054	4778.37	700.071	1183.3	352.358	53.3956	-99.1232	389.43	99.0348	837.327	26.9854	93.2838	80.3367
1.22906	481194	227493	379	157146	5813.91	888.054	1543.03	103.031	72.9784	187.128	494.731	180.581	558.67	77.9331	-21.8685	81.6196
1.23293	262046	106866	331	101649	2806.57	154.17	695.16	370.525	207.477	26.4103	169.079	-11.6642	457.94	20.1874	-64.6469	41.5545
1.23398	443699	205482	367	143059	4212.6	519.874	1263.68	270.827	178.354	74.9397	330.681	37.9564	521.304	72.3148	68.7463	62.3465
1.23568	406142	179812	357	130230	5511.82	720.022	1282.1	176.85	89.4056	177.13	570.792	35.022	329.103	-25.614	144.173	80.6316
1.23575	260118	127408	311	96320.9	4888.96	687.271	1399.32	298.903	13.3305	-1.00273	128.689	66.7998	402.716	-38.4431	132.376	122.481
1.23594	294773	149147	326	104036	1850.4	320.964	592.174	68.0532	13.9498	148.213	91.8387	49.7976	316.923	54.3099	135.428	107.425
1.23907	375377	174940	358	157294	4343.08	456.2	879.899	223.02	94.3455	114.607	371.661	70.8255	617.375	29.5069	68.3334	104.594
1.24278	439093	194186	350	171774	3998.2	428.816	874.193	171.32	36.0984	234.669	-21.3671	120.181	301.13	-17.2972	27.9144	37.4551
1.24637	281276	126280	332	98728.3	3554.64	510.23	880.799	172.869	107.16	133.496	249.902	136.18	522.115	-86.2794	17.2234	2.56582
1.24894	425106	198290	353	115009	3592.74	527.188	998.458	81.4574	182.866	194.722	155.704	186.538	438.121	30.2295	107.809	66.4017
1.25032	319394	139803	325	112936	3697.45	601.449	1184.61	172.559	162.074	-29.0351	477.139	90.1134	553.745	16.2649	117.895	205.443
1.25267	534669	254108	385	177600	6808.79	1002.84	1812.59	240.214	106.334	12.6227	440.967	450.434	770.705	244.446	75.3378	129.751
1.25272	541941	202861	381	103162	3247.13	448.591	843.491	241.895	-29.7871	149.761	316.849	300.407	631.413	18.5948	41.1416	86.6185
1.25595	635978	264198	404	176068	4836.5	733.648	1567.75	371.602	391.642	280.677	503.594	160.806	634.406	69.69	46.8483	179.77
1.25663	395058	164937	344	131506	1616.33	181.244	462.408	124.147	104.786	21.5145	99.5804	162.399	593.029	-34.7123	9.59971	97.6634
1.26066	309122	136305	345	107236	3679.11	555.854	961.607	48.0428	168.902	-72.0052	321.406	166.646	572.03	-108.045	77.299	282.963
1.26215	315272	166545	333	105262	4894.19	682.213	1182.34	218.286	119.827	72.8899	383.605	34.6828	520.021	-19.2584	210.412	75.559
1.26685	599443	213118	401	239566	5928.65	767.092	1266.09	186.14	225.969	259.9	702.253	288.257	681.255	37.0717	241.939	262.879
1.27093	458535	220581	353	161935	1716.21	255.137	745.297	154.716	132.479	199.795	-12.9028	231.292	708.845	-19.1257	24.4195	23.3578
1.27167	411756	216508	347	152907	6040.8	858.341	1711.15	321.981	326.184	248.206	400.342	56.1089	292.961	106.57	116.096	51.3754
1.2723	310122	130221	336	172292	3835.77	569.642	1867.71	1172.58	873.647	103.798	300.334	282.624	793.207	38.0892	358.964	315.817
1.27366	469800	228327	362	125385	3936.26	466.906	1231.61	231.617	155.807	-33.4884	183.781	299.169	548.717	-2.37412	93.2838	89.3761
1.27585	545843	275548	371	222968	6634.65	904.82	1933.6	117.91	84.6721	219.776	532.128	199.5	322.084	52.1864	95.8644	161.455
1.27757	519445	201946	376	170178	3700.28	605.46	1044.73	240.966	92.34	351.267	299.714	249.047	539.279	43.4567	29.3595	-32.4856
1.27857	383035	212517	324	87433.1	3248.08	448.104	1006.08	142.492	136.062	156.368	297.222	89.8922	452.233	36.2311	129.412	139.881
1.28143	417606	181457	377	181926	4933.95	418.73	1378.55	289.436	43.1913	96.8818	329.575	99.2412	366.19	9.0541	151.649	262.525
1.28393	431538	206304	358	122780	2651.04	299.759	702.017	23.5643	208.967	-37.8237	192.613	149.747	390.698	39.1509	12.5489	181.996
1.28525	485773	210302	379	204334	2679.68	382.027	501.19	193.174	65.6496	99.1675	309.432	198.586	518.148	6.51777	298.933	209.232
1.28657	493791	196380	393	179170	6720.41	973.773	1922.21	175.862	352.786	107.661	315.699	120.859	605.961	19.1699	103.621	224.229
1.29089	263504	114640	315	100587	2073.58	255.343	817.184	92.4285	64.1603	71.0909	199.102	130.798	155.91	50.063	110.611	241.806
1.29122	551924	262614	393	176445	5959.6	964.572	1495.34	328.926	255.845	97.7076	699.628	386.466	702.784	40.5518	145.839	-13.9645
1.29205	372522	150012	359	138146	6026.74	854.92	1677.37	276.548	131.226	222.873	437.576	-46.6861	897.256	20.8067	57.9816	248.973
1.29231	355275	176643	329	126696	2264.44	359.937	315.994	63.6294	12.0181	123.115	184.149	272.449	484.159	-44.7839	-23.3873	202.774
1.29266	522858	216765	388	223911	4893.01	666.981	1269.67	97.9288	149.747	221.309	514.535	36.2164	1002.07	-54.4131	70.5158	171.143
1.29291	464300	216341	347	123638	3702.36	400.356	1210.23	39.8587	43.2208	167.294	257.452	33.0902	867.292	-41.0974	-8.11035	-0.707812
1.29323	409127	199510	345	123966	2149.07	315.154	570.718	211.783	65.6496	61.5502	49.5911	199.47	360.188	66.0035	172.264	144.128
1.29437	394163	154265	355	91533.1	3772.23	495.985	1038.68	142.831	90.7622	-1.75479	419.084	200.134	633.492	26.0416	149.054	310.066
1.29466	375116	206507	349	97497.6	4168.53	514.388	972.918	146.812	180.124	71.7692	164.434	171.379	361.029	40.6402	157.105	103.96
1.29995	442017	182395	391	110201	3600.24	457.881	1095.69	298.225	164.625	19.8777	335.341	194.604	611.417	-19.1257	238.784	240.052
1.30002	560988	204434	393	231053	8212.94	1106.78	2073.54	136.283	180.743	96.7786	664.341	176.732	681.579	-74.9986	198.807	254.768
1.30117	627906	240132	388	201479	9363.37	1311.47	2753.26	494.953	152.165	-65.3399	523.678	126.359	472.922	-20.9984	90.9244	67.6846
1.30304	307232	154067	328	117620	4471.84	443.386	1434.13	526.863	123.381	34.6238	447.957	200.149	406.874	120.343	81.7966	236.085
1.30598	461407	202703	357	112608	3208.4	410.384	775.217	51.0952	262.097	168.577	145.795	97.3537	167.604	120.962	45.2115	172.647
1.30667	373344	164282	350	119810	3913.01	378.031	550.84	177.513	3.90772	212.521	294.347	50.7708	161.632	42.5867	142.064	65.3252
1.30944	406793	210851	351	174760	2983.46	322.276	1027.2	288.699	160.777	151.988	73.4945	192.245	337.936	9.18682	146.34	15.8963
1.30951	258704	122826	312	109512	1904.25	256.346	730.109	371.513	334.81	-16.1912	127.937	207.566	675.755	-2.13818	-47.9248	131.063
1.31088	555808	204239	399	144573	2100.4	206.755	611.506	38.0007	112.66	103.857	103.665	-54.2509	336.462	-42.3803	188.868	151.87
1.31645	494181	236040	396	206234	5178.02	735.078	1809.32	358.035	460.521	321.111	700.218	153.241	827.639	-26.2628	99.079	151.148
1.31658	283394	153741	313	91296.7	3950.83	487.432	1057.07	117.158	181.2	23.8149	316.938	61.3732	312.794	-39.8145	33.5179	0.634082
1.32015	488259	210121	361	175445	3329.62	570.777	1281.6	221.147	130.105	241.969	380.862	174.594	780.997	-64.4699	185.078	213.553
1.32138	288259	142764	322	103184	4771	541.152	1238.75	138.79	76.6355	25.5992	190.682	55.3421	642.723	-9.18682	119.665	86.2352
1.32414	508457	246138	384	225656	810.209	260.549	643.859	109.077	-42.9701	148.7	127.495	70.7223	614.131	-4.02568	81.9146	109.888
1.33134	298968	124983	334	143316	1624.36	189.119	613.172	202.434	51.6261	219.85	228.255	122.57	577.088	131.181	2.04971	323.854
1.33208	471287	196860	358	112162	4393.52	645.142	984.449	158.034	91.9124	78.5082	551.091	109.667	416.754	-4.02568	398.336	20.7478
1.3361	404635	178251	349	189981	2920.09	549.056	635.542	85.0112	288.684	36.9095	342.552	88.5503	293.329	83.8758	116.347	164.891
1.33778	382887	182633	329	110694	687.566	139.837	285.986	218.552	255.712	228.55	34.3584	157.252	522.174	-54.0444	214.467	113.781
1.3421	461885	208552	367	123652	4677.93	803.972	1102.64	222.902	106.924	133.349	330.74	263.69	831.237	18.1967	7.65322	292.725
1.34278	404962	200287	349	161436	2447.32	375.922	932.528	107.322	134.823	108.974	280.043	214.393	394.252	-42.1001	264.604	13.0208
1.34546	440993	166878	381	198638	7307.4	1037.3	2049.03	523.604	419.379	208.805	377.618	116.347	595.919	85.4831	68.8053	312.765
1.34626	437640	207329	377	177081	8779.69	1160.65	2357.74	183.029	289.82	33.4294	737.364	170.642	453.339	50.8445	269.47	231.056
1.34993	319246	138134	328	129414	1466.59	203.496	642.649	101.04	6.44404	78.0806	145.19	59.2645	322.291	-24.0509	119.222	150.425
1.35005	422748	188470	368	138142	4299.96	374.492	1192.1	112.365	-1.00273	57.495	277.522	24.1099	572.03	19.4648	17.6658	151.501
1.35501	354142	188285	345	128798	1691.1	257.983	585.273	16.4566	-85.9992	71.607	159.98	101.217	263.645	-30.1263	236.793	70.3684
1.35717	514545	229921	367	132096	3797.99	575.334	1124.43	99.079	230.88	-76.3848	272.434	90.0839	355.897	-15.7931	36.1574	91.2488
1.35901	566497	222002	391	209280	10556.1	1494.19	2806.59	443.017	60.341	319.666	824.012	165.967	334.692	156.028	186.744	262.525
1.36219	341565	140754	361	121986	415.766	79.4667	239.477	159.553	147.476	46.7599	95.3188	120.829	335.71	-44.6217	139.94	164.655
1.36333	508130	271492	357	233995	1309.56	150.543	575.864	-7.49102	309.226	108.531	295.143	201.52	222.769	1.10596	8.479	186.14
1.36445	469820	244148	389	159735	5970.18	918.682	1817.9	199.028	110.374	228.727	227.842	119.488	603.056	29.7576	96.1298	298.461
1.36502	493206	203616	361	131149	2376.11	522.557	804.149	341.416	147.903	38.62	203.762	111.554	606.227	0.26543	42.8522	20.91
1.36639	380993	177223	359	142451	4048.79	574.065	904.511	58.3061	228.107	66.6376	389.415	29.6691	484.173	14.4807	82.4749	350.22
1.36889	370674	167914	365	142521	3680.45	437.148	1012.42	220.749	218.567	82.6371	433.196	118.588	729.135	-2.846	147.49	54.2509
1.37835	370309	168329	347	166394	3022.83	497.386	714.832	32.235	232.354	42.8227	223.757	83.5956	574.596	-60.6802	131.83	-30.8931
1.38229	321517	130590	354	156248	2643.02	342.404	1565.28	717.058	632.652	302.811	206.165	204.101	645.628	-58.2471	404.072	232.457
1.38642	457886	219258	361	114723	4313.34	673.513	990.407	205.059	171.571	115.27	446.467	82.4602	175.862	-36.8357	17.9312	11.5462
1.38929	595245	246175	383	174905	6945.32	1108.35	2170.21	308.813	164.227	103.267	693.701	161.912	733.604	29.6544	222.961	93.7704
1.39141	559077	280661	376	164918	6307.27	772.106	1798.7	165.377	65.5169	-11.1775	336.491	213.125	678.468	59.9281	29.7281	163.741
1.3959	510990	197972	385	164880	5807.41	840.527	2032.78	77.3728	59.5005	104.373	452.189	123.454	891.165	37.2634	157.444	10.6467
1.39802	376750	159277	340	198039	1893.47	220.543	336.786	163.166	162.119	-29.271	28.2683	149.378	448.104	51.5966	147.431	64.6616
1.39893	392269	185339	350	172679	3609.39	641.499	1267.44	190.033	92.7087	30.0968	409.824	-29.4774	767.755	11.5462	160.762	97.7076
1.40234	480493	217759	382	211538	2515.54	556.945	1776.83	1144.24	1015.28	345.899	557.506	362.724	786.63	-65.1925	579.684	352.328
1.40807	401080	214036	349	132861	5102.59	694.158	1429.6	140.633	195.813	125.976	266.713	281.296	323.205	-12.9028	102.146	93.7704
1.41054	331794	174182	323	116985	3498.24	434.361	981.913	-53.5578	85.2324	157.857	226.81	63.2165	381.939	27.0886	83.9495	57.0969
1.41254	355100	170908	341	122193	4617.87	650.981	1577.18	226.898	99.1822	201.889	530.166	17.0465	627.535	-29.9936	213.966	65.6644
1.4151	405494	150699	387	117212	4386.99	661.569	1469.35	-26.7936	140.722	235.584	224.318	220.498	715.259	-74.9839	20.8952	261.699
1.41515	451920	217504	347	127787	6106.3	629.894	1506.12	240.406	101.954	282.845	410.384	274.041	343.289	-33.6653	148.582	113.029
1.41691	385561	192041	339	144093	4149.05	518.296	1204.64	55.6812	261.183	-16.147	243.782	131.004	703.536	5.23486	41.2301	69.1739
1.41762	647810	231458	406	203471	6439.04	936.156	1618.9	78.0511	23.2693	92.4138	332.023	287.637	548.702	67.1832	34.0192	177.454
1.41774	381977	165105	350	191742	5779.61	839.657	1940.29	339.617	51.9357	102.589	212.83	315.625	289.068	50.1957	229.11	183.795
1.4184	327381	158145	343	148318	5836.49	851.484	1942.5	436.175	133.57	-57.3328	415.574	156.943	351.458	-68.3776	329.973	183.5
1.41974	483215	188889	396	218080	8763.65	1278.87	2297.57	509.389	418.627	313.502	463.543	274.395	838.876	-34.6681	160.924	37.0127
1.42003	535949	228013	393	166550	3581.06	553.008	1108.15	338.32	286.93	53.4546	225.763	47.8953	645.79	-15.8521	20.6593	110.891
1.4244	534846	223132	374	165045	8305.37	1019.75	2228.05	266.831	176.304	122.319	401.123	244.933	1003.06	17.2087	190.991	170.598
1.42503	367817	194467	357	211735	3104.92	405.178	926.32	177.602	176.938	24.3311	462.069	-12.0623	575.879	97.0735	195.946	59.8691
1.42505	383624	167615	349	110558	2098.99	211.164	579.345	112.645	126.787	104.211	180.05	41.2153	453.029	-14.9968	52.3781	84.0085
1.42939	285147	141372	330	119252	3917.79	435.762	1015.93	132.626	270.945	224.214	303.858	238.562	301.956	-136.696	143.907	22.0307
1.43136	457787	180232	376	153720	7233.45	940.668	2249.58	167.442	215.485	69.7343	528.471	220.941	908.846	6.13438	107.425	163.505
1.43352	571158	220125	386	263397	11738.7	1772.24	3019.6	256.833	89.2876	146.193	654.756	116.155	544.868	39.3573	130.931	191.375
1.43361	520609	234902	396	204693	5273.01	518.369	1377.48	250.389	110.891	91.7502	612.273	278.2	578.622	0.471875	75.8539	348.229
1.43363	421817	193106	341	83569.8	2337.21	278.274	483.171	90.5853	68.2892	150.101	194.929	140.943	483.996	52.6878	183.088	59.3235
1.43944	390056	173917	349	152850	4237.13	542.435	1057.22	244.711	134.131	249.858	380.081	152.312	531.803	76.6355	242.868	191.95
1.44147	479153	184838	393	189342	6576.71	854.772	1752.87	263.439	165.422	171.644	568.447	153.315	673.321	-38.1481	113.279	216.576
1.44174	389792	216160	339	110528	7762.64	1102.12	2058.3	271.004	279.807	89.2729	389.651	91.3373	534.988	11.6347	133.01	-124.177
1.44179	485672	197435	384	170942	1789.48	322.659	694.703	77.7267	201.594	128.925	194.073	29.2268	687.448	-51.3901	77.0631	67.6551
1.44562	380573	195666	333	138913	5058.01	557.358	1258.24	-13.3452	202.936	65.4874	631.752	111.643	406.329	-42.4098	105.951	116.14
1.4457	308288	178742	309	83193.5	1203.56	93.7557	467.79	101.969	-10.514	154.333	-18.8013	325.564	403.822	-26.1153	59.53	203.378
1.44677	535552	243571	380	175133	5507.05	906.501	1458.98	431.294	239.27	313.635	401.138	221.929	841.102	29.33	72.1231	74.3056
1.44935	526498	222190	394	182210	3785.56	492.136	1159.35	182.852	141.415	178.148	248.708	-88.0637	724.284	16.4861	124.663	197.332
1.45811	447430	214855	366	130343	5745.2	833.7	1639.96	309.83	406.034	170.391	497.784	19.7893	709.051	13.0208	247.144	305.347
1.45821	286761	115460	358	136036	1853.02	188.219	606.846	182.394	175.537	66.2984	127.716	154.259	513.429	-67.7141	101.851	-34.6681
1.45857	492342	214184	367	164945	4794.69	775.925	1472.01	169.329	-6.14912	210.088	509.286	62.435	803.426	16.3829	76.5617	-4.48281
1.46122	367645	154346	354	197980	4284.38	648.12	1526.5	409.012	212.83	251.185	359.067	185.934	551.622	150.764	163.8	197.258
1.46234	521692	246612	385	165894	5293.32	500.895	1190.61	-3.9667	111.525	166.793	492.903	100.318	634.598	-30.2147	-1.22393	254.65
1.46275	411464	169784	368	152699	3328.24	451.024	1211.3	287.151	72.5508	86.2794	348.686	60.4	703.035	-131.403	163.49	20.0694
1.46293	543829	234207	390	175550	7422.89	1020.18	2270.16	78.9653	124.781	288.124	550.383	258.027	499.568	1.63682	38.502	216.694
1.46328	285571	130433	313	96572.2	2435.33	451.525	752.11	208.996	180.831	73.1406	287.033	54.4426	757.433	1.91699	60.1198	183.81
1.4643	514442	213293	363	141850	5413.88	835.499	1359.87	17.5036	87.6508	106.29	363.005	129.677	751.21	81.4574	127.952	-55.1209
1.46614	569623	278589	378	186299	2941.12	378.901	1223.95	199.264	53.6463	173.517	207.964	120.682	555.677	63.3345	16.1322	190.062
1.46733	422095	178624	363	103362	3596.32	407.951	1338.59	57.2738	92.6792	252.084	280.677	-14.2742	291.103	105.73	204.499	281.739
1.46946	561055	229797	377	243861	7266.01	-392.703	2163.02	-84.0527	143.568	-64.1603	-247.897	208.746	373.637	-5.57402	161.367	183.618
1.47062	339289	133900	351	121984	2975.3	330.784	990.613	255.638	113.353	85.9255	138.023	101.837	179.888	108.104	247.97	226.411
1.4725	444411	201335	360	121676	5153.74	778.609	1357.07	275.147	41.1564	162.104	335.046	96.9851	637.96	-105.936	111.068	19.052
1.47319	427688	199622	343	132123	3965.49	636.412	1192.84	285.882	66.6671	324.856	355.587	173.488	642.561	224.642	234.079	90.6148
1.47326	386427	184129	341	89049.6	5004.52	663.279	1366.62	154.569	172.662	52.4371	398.469	130.149	514.919	-3.0082	205.162	155.276
1.47393	308151	134458	328	99182.1	2856.07	379.432	759.07	224.657	161.632	93.3723	114.43	80.0123	423.744	-17.6806	85.778	44.5185
1.47451	351953	135342	356	178401	2034.12	331.286	828.672	152.401	107.263	123.159	-10.337	23.697	603.44	85.5126	36.3049	167.737
1.4756	343738	177527	336	106138	4046.33	407.302	1057.46	19.1109	61.1816	-0.206445	154.878	50.2694	828.48	55.5338	64.8828	200.163
1.47759	548671	271983	377	200970	1146.66	-22.827	485.043	105.361	75.3968	232.015	-3.18516	162.325	686.785	-58.2766	105.346	29.9198
1.47776	261628	129713	317	113085	1744.54	220.026	476.269	105.125	176.54	160.585	166.616	-13.7139	424.098	-57.7752	202.906	113.058
1.48365	533006	238785	377	206446	5054.73	767.918	1399.33	70.7518	53.1892	129.603	427.902	309.403	329.03	-35.3906	77.6087	256.331
1.48395	589925	274838	399	215116	5566.3	910.866	1076.42	236.97	205.236	331.404	506.071	200.783	637.975	132.818	36.4376	67.8763
1.48521	379732	182347	360	134387	3617.35	486.842	1059.58	83.4924	330.534	199.072	178.841	63.2165	333.365	13.9203	-84.8638	75.6622
1.48561	431544	165024	384	240585	8360.08	1240.59	2410.63	521.717	125.902	73.4503	636.545	9.6292	647.825	56.684	201.343	115.167
1.48824	393812	232490	336	128425	3785.97	392.482	1147.88	272.065	85.3062	23.7265	321.48	-32.2792	747.376	39.6523	185.934	27.7079
1.49085	591994	237419	382	205067	4838.94	569.612	1373.53	284.216	241.63	135.605	527.925	106.732	449.726	-85.7043	55.6223	148.7
1.49241	560372	228097	403	198323	6982.92	989.817	1893.31	112.675	182.748	233.165	294.111	222.179	702.047	47.9395	140.796	136.283
1.49422	371511	184985	333	110613	3475.8	502.06	962.153	152.209	153.669	72.9194	8.65596	57.6425	546.756	40.5665	100.554	191.139
1.49503	461552	222980	356	161129	4458.81	667.29	1373.14	405.99	65.915	102.131	255.815	33.2672	541.86	-89.9364	177.661	254.827
1.49705	382164	207172	332	106467	2551.3	245.773	982.783	102.869	55.9909	164.331	208.48	114.828	280.736	11.7084	69.1149	107.514
1.49755	477246	207545	400	269101	3730.81	444.138	1414.56	83.8905	99.3592	107.809	275.855	60.8719	750.488	22.6648	55.5338	-24.685
1.49906	356094	191773	344	92864.4	4200.07	559.924	1136.88	45.6687	23.4315	23.8149	414.085	40.8172	310.715	37.5583	139.144	40.2273
1.50421	432616	214930	334	101246	2757.4	230.437	810.991	70.3389	136.475	140.692	292.046	125.902	452.749	60.8719	139.94	211.71
1.50602	430653	218605	341	86554.7	4948.41	619.985	1401.98	136.475	69.3066	52.909	459.562	79.4814	450.301	49.193	59.2645	77.6087
1.51047	475252	261180	347	113922	3067.63	443.71	957.125	261.109	68.1859	82.3274	152.371	-9.18682	344.528	-87.8425	115.211	251.465
1.51151	404033	220602	339	155561	5799.62	757.831	969.349	103.842	185.993	223.285	236.365	-51.051	657.617	-17.9902	124.457	142.256
1.51381	461162	213102	363	194216	2114.3	168.961	588.546	127.849	57.8784	70.6928	283.553	77.5644	411.195	0.929004	249.74	-32.6626
1.51467	445878	196758	355	194224	3103.4	408.939	1022.66	116.73	261.979	45.5949	348.48	67.6846	371.602	47.9838	22.8712	89.3024
1.51553	324946	135204	337	126134	1792.36	142.005	561.738	156.943	21.5735	5.01367	342.419	74.5415	249.755	72.3443	40.8024	278.274
1.51834	412770	227261	330	101227	3663.21	491.767	958.673	42.513	19.8925	137.979	285.882	184.975	484.055	40.8024	164.994	120.019
1.51896	435249	187824	366	118540	5824.87	822.286	974.333	281.857	257.835	-12.8881	340.841	23.2399	564.23	-62.2728	62.199	90.3346
1.51974	464552	209292	364	120774	6440.46	803.367	1730.88	244.711	89.0517	194.988	323.81	75.2493	533.779	-23.7707	220.72	145.057
1.52258	391439	181518	368	144271	5838.51	859.933	1623.22	254.857	153.153	90.2756	191.566	20.8657	507.9	16.3239	208.746	92.6645
1.52531	570047	253755	398	178685	8761.45	1307.52	2502.03	489.585	223.418	72.0936	824.867	25.7762	734.547	-13.8761	243.945	141.061
1.52624	424215	191258	354	196499	3061.8	199.692	1022.11	241.379	251.657	244.49	285.765	266.683	521.407	30.5539	59.4268	185.403
1.5265	517089	232902	370	123921	5807.75	814.589	1306.49	204.322	-2.96396	211.09	549.661	115.757	420.514	-52.5993	-63.2755	116.052
1.52711	385325	183712	362	90231.1	1279.86	128.748	371.631	-14.8346	55.4158	190.062	56.0647	132.759	487.919	35.081	133.275	206.607
1.52769	427665	190226	361	119604	5993.48	816.565	1740.39	180.566	177.823	35.6708	266.654	164.154	1189.29	75.8834	109.062	180.551
1.52901	500576	217188	366	136520	4304.83	524.194	915.909	270.797	171.143	79.2308	427.696	157.105	655.906	115.491	110.979	113.014
1.53054	431515	178705	360	115741	3700.3	197.037	1129.51	64.4109	107.175	-26.7936	269.927	25.1863	744.117	-61.0046	62.6561	286.487
1.53298	438717	185237	386	211437	4626.65	744.25	1244.19	9.15733	228.122	74.4973	339.661	150.16	519.652	-28.8139	35.1399	205.177
1.53323	357898	130791	366	154620	4502.17	730.536	1010.85	155.601	35.7003	320.919	415.869	153.581	364.494	-26.1596	82.1947	165.672
1.53591	376726	152673	374	125077	5066.24	787.058	1570.06	361.884	255.476	47.158	547.021	44.1351	411.578	59.4562	-6.85693	-49.7091
1.536	341522	146422	339	138746	2381.42	223.816	900.411	203.481	56.2121	54.1182	302.575	48.3377	262.245	21.3818	35.2727	4.80723
1.53809	649469	250708	400	181556	3461.25	404.662	1242.89	359.908	182.291	-11.2218	137.094	209.586	914.376	7.09287	103.503	164.714
1.53825	346297	182468	326	119264	1679.65	265.253	623.583	135.576	123.956	8.08086	45.0936	146.856	476.299	12.195	107.175	167.103
1.53906	486384	236243	369	144575	4802.46	648.651	1269.52	188.44	158.565	301.469	376.188	170.037	387.483	61.7124	185.771	160.998
1.53989	377378	170171	354	154946	2243.62	314.77	723.104	195.666	97.044	115.831	109.755	194.752	723.266	-5.95742	124.914	136.003
1.54253	418996	209728	352	130970	2444.8	364.848	759.94	94.1538	158.108	-85.3357	206.77	35.8183	314.505	-10.1011	103.223	141.607
1.54477	404451	207285	341	97243.5	4124.14	567.946	1348.29	200.857	119.119	85.1882	407.862	121.006	621.74	-2.59531	26.2333	115.079
1.54523	414610	190456	362	174056	4020.91	526.966	1239.31	114.238	102.338	186.641	268.585	39.5638	724.446	-7.40254	30.377	-124.383
1.54584	457573	214268	365	120235	3269	514.875	950.415	41.5545	129.662	248.369	127.716	90.2314	602.407	28.1503	-101.778	272.685
1.54669	566791	225592	377	170380	5442.87	796.967	1591.72	145.927	22.0307	321.996	337.951	223.359	878.41	90.541	7.81543	422.771
1.54674	372580	187901	327	100324	2387.54	271.077	653.208	88.742	57.7457	137.478	143.597	134.16	339.499	-34.904	10.2928	386.244
1.55097	550690	282984	375	180422	6240.22	786.763	1649.48	268.851	259.074	52.9532	551.519	110.168	1140.08	19.3911	53.5578	102.485
1.5549	385270	158371	347	161815	729.312	36.3344	262.761	30.2442	234.242	366.455	397.953	117.305	775.276	-96.0413	226.352	162.163
1.55547	380018	191330	341	148803	3815.36	510.215	956.446	137.537	168.563	100.406	249.548	127.229	469.486	-48.4999	131.093	71.1499
1.55667	485982	199222	380	223535	6164.99	834.939	1751.11	207.345	90.0986	45.9931	570.674	258.204	617.493	-38.4431	53.897	116.509
1.56467	396566	159991	360	171266	2496.62	291.117	917.767	130.105	252.438	269.913	425.956	45.6981	528.412	155.778	-39.2983	169.742
1.57011	310098	183071	314	103444	2383.62	272.685	909.642	212.639	-28.3567	330.755	280.559	13.7286	542.081	-47.0843	105.7	150.823
1.57029	455882	173706	380	230818	1280.54	152.814	733.264	129.205	260.873	83.6546	73.7452	132.42	610.223	-66.3722	239.314	-36.7768
1.57062	429944	220417	355	197200	2530.62	311.659	391.833	144.173	76.252	248.56	353.095	130.606	538.601	-1.19443	146.311	27.5899
1.57255	470674	182582	370	181210	1282.72	59.4415	616.402	97.7371	170.671	104.107	164.242	151.089	531.729	-1.94648	217.225	282.771
1.57269	406171	177079	362	171256	4749.67	781.44	848.623	347.536	196.698	42.0706	447.397	216.546	296.028	182.571	226.559	98.6366
1.57686	401583	213357	347	146356	5711.74	630.219	1794.56	200.65	27.9144	54.4721	339.735	186.346	262.495	-1.53359	73.1111	10.1896
1.58035	431852	206836	346	94538.8	4412.65	651.881	1263.79	84.5983	95.8939	207.271	320.654	71.5628	403.32	-22.3551	267.317	41.3481
1.58049	539542	222195	362	116999	4893.62	692.727	1367.89	185.24	41.7904	55.2094	357.313	73.819	597.91	11.0301	153.861	77.4465
1.58067	549976	255670	361	132385	6107.73	943.809	1887.09	248.855	140.56	183.692	391.568	167.132	395.416	92.0599	163.46	-24.3016
1.58141	515212	210640	369	148920	7448.5	949.59	1876.88	192.481	204.809	54.767	604.118	-38.0302	704.288	52.791	31.0995	44.1351
1.58272	489568	222319	360	189251	3260.57	541.432	980.232	135	89.8332	152.18	452.587	196.787	828.273	43.6189	-5.10215	59.471
1.58336	297615	131823	325	144587	2893.11	302.87	583.031	171.748	286.915	-34.0635	329.973	65.4284	225.954	90.3346	73.3471	-13.5074
1.58337	433439	190441	375	178241	4076.31	484.38	1182.49	115.477	101.615	123.366	222.194	89.1844	293.079	35.8183	-51.8473	195.695
1.5836	401952	181801	335	117324	5099.55	693.17	1587.39	147.137	109.696	233.15	115.123	69.1002	539.014	34.2552	200.975	116.583
1.58399	263087	112212	324	117013	2764.67	229.626	776.19	120.476	150.248	124.103	252.291	158.019	268.173	-59.53	100.598	115.668
1.58418	451465	202552	386	133707	4568.69	578.799	1214.5	36.3196	19.922	126.079	217.475	22.768	1153.98	-14.7608	137.552	229.464
1.58499	419556	215433	339	101856	2958.85	534.575	1066.08	113.943	260.947	196.418	320.61	121.7	372.324	105.346	57.495	45.7571
1.58527	534645	207804	399	185335	1705.3	305.008	990.053	211.164	104.963	280.117	121.331	188.072	366.927	40.6697	178.678	286.531
1.58941	332203	163425	340	89909.9	4066.04	474.043	1332.96	208.746	135.281	131.506	265.784	180.684	674.191	73.8042	132.39	198.084
1.59303	419305	157900	365	159098	2424.52	401.905	770.911	-73.1996	125.386	52.4666	395.741	-37.6025	655.67	36.2311	201.343	29.212
1.59782	356495	156149	354	113098	6489.39	817.73	1967.94	181.628	81.1478	141.769	380.375	221.899	383.811	68.9527	-16.0732	173.886
1.60134	409421	179224	341	162254	2209.57	280.279	412.817	192.127	90.7327	1.22393	235.362	173.547	364.995	-86.6333	40.5223	-33.046
1.60216	352472	144390	340	139330	3499.9	453.767	1017.41	71.9609	85.2767	61.6239	75.2788	80.4252	423.11	-56.9494	97.4717	132.155
1.60274	414848	184132	373	155325	1499.52	212.314	661.878	116.509	143.656	56.4923	11.8706	50.7708	453.103	-31.5861	102.22	66.7408
1.60318	566933	235865	395	217746	4709.21	614.558	1639.2	364.273	180.861	115.654	247.675	13.3305	600.726	25.9531	60.1936	-108.163
1.60442	619387	275335	400	218567	6042.89	641.352	1913.92	305.627	219.894	179.312	705.055	213.848	686.018	47.7184	109.224	322.173
1.60609	444019	176763	364	108552	2657.01	320.108	779.847	120.712	99.8016	138.54	219.687	162.178	514.314	-67.7583	118.043	145.839
1.60909	331998	152027	337	185660	3043.48	502.046	933.074	276.445	125.047	69.4099	379.609	134.322	630.543	-5.23486	253.235	24.3605
1.61032	571819	239747	399	164370	6893.16	912.931	1836.24	233.121	128.085	321.937	-22.5615	230.216	755.162	-100.037	90.6442	151.899
1.61063	498920	222002	363	113907	6778.72	1071.42	1992.35	378.871	117.172	274.145	741.345	263.586	650.539	-3.59805	42.2476	126.212
1.61263	479105	212047	386	156896	4478.62	697.638	1394.66	104.594	269.382	267.922	510.539	189.502	286.399	-58.5715	334.943	80.1155
1.62517	412720	169300	370	160787	971.782	131.299	451.245	146.96	59.0729	50.004	288.227	77.594	274.941	-21.6178	165.643	-1.97598
1.62602	509057	200502	383	191812	6404.74	826.769	1295.31	244.579	325.874	81.0888	44.2235	118.19	849.169	45.9341	99.2412	30.4359
1.63158	360581	196785	332	85997.2	2843.76	456.362	839.657	102.353	178.678	79.393	159.051	88.1669	299.464	82.7403	-52.8353	104.27
1.63262	332692	189239	318	103073	1551.72	252.866	480.811	46.3912	26.0711	93.7409	150.115	114.15	462.084	47.9248	-34.2257	83.1975
1.63303	502878	252390	366	181451	2772.12	372.84	785.642	266.064	110.728	-26.3218	120.372	227.901	619.041	-21.2344	186.744	205.487
1.64111	451078	167644	392	178874	4505.77	567.725	1474.79	133.644	158.417	277.153	431.589	143.981	410.841	-42.2328	142.919	212.698
1.64147	342370	159574	324	117394	1327.15	250.462	331.699	107.764	144.01	8.05137	349.291	1.28291	524.445	-50.063	171.866	-27.7374
1.64184	379754	224193	327	147222	1808.99	391.052	599.045	82.7256	247.911	150.41	169.388	28.7549	503.594	1.07647	156.662	-3.74551
1.64251	320075	163639	341	120638	4894.79	811.713	1074.55	227.768	68.9527	-13.1388	306.468	89.8627	554.394	-2.21191	59.1761	159.685
1.64457	413452	200496	351	162445	970.735	177.764	424.275	149.997	128.483	68.2302	122.393	168.386	369.699	-7.97764	213.125	0.516113
1.64671	403134	180378	357	133217	3283.29	435.496	952.332	239.137	313.797	100.008	213.273	103.724	770.778	14.3774	63.7031	194.501
1.64923	379116	188943	352	158497	3089.81	354.924	852.088	158.933	163.962	176.806	68.3481	195.504	642.93	-34.2847	51.5966	168.902
1.65081	428539	203562	346	141393	1538.65	100.996	707.754	188.75	134.838	18.2999	289.716	65.7528	457.498	-46.6124	8.36103	120.24
1.65121	343712	192889	326	85027.8	2784.65	321.303	816.049	210.663	126.227	35.1842	100.701	338.393	452.897	-72.0789	36.3786	218.124
1.65161	576672	230561	382	160031	5877.17	870.182	1548.22	48.4557	98.15	115.668	463.072	190.741	497.548	-41.7904	138.938	117.571
1.65318	416778	204481	369	161324	7331.01	796.731	1921.16	149.643	187.408	106.187	507.03	50.0187	1118.09	34.4321	244.284	-12.5342
1.662	476594	218421	352	102342	4019.9	558.685	1112.74	146.06	114.975	190.991	216.34	115.093	811.242	7.01914	246.186	160.836
1.66309	482303	227052	366	107122	4657.77	314.342	1309.54	204.956	304.92	98.7546	360.498	213.302	867.439	93.5787	111.643	303.578
1.66394	356889	202366	323	115281	1649.56	206.121	383.192	84.7311	115.3	-16.8548	103.886	202.951	614.853	-45.5654	61.9631	50.8445
1.66495	583645	262693	363	190767	2297.62	327.644	781.115	24.2131	114.459	104.786	289.879	50.6233	557.904	52.4813	225.866	90.3198
1.66715	376146	177290	344	107428	4582.54	571.942	1421.57	224.598	144.792	170.317	373.681	207.124	258.499	-105.833	88.8452	9.90938
1.66766	269292	111530	333	97804.2	2334.81	247.985	717.928	90.0839	185.491	-23.6232	-53.1744	235.584	309.506	41.9231	61.8746	212.698
1.66786	414160	185063	349	112474	3418.97	558.906	677.952	227.414	133.673	130.562	356.62	55.9024	158.948	-81.8851	5.0874	109.372
1.66958	389498	198657	356	161156	6942.58	716.188	1730.85	104.461	80.8823	67.891	688.48	415.058	825.309	24.2278	72.1969	136.431
1.67207	356497	189475	334	151727	3805.02	605.209	1007	59.5152	155.542	149.688	246.186	46.7156	417.005	21.839	123.189	258.278
1.67223	394623	183137	359	94855.1	4572.88	585.494	1583.51	166.365	-10.7941	161.455	331.271	278.731	449.328	-46.8336	268.807	34.3436
1.67234	485066	191279	391	243578	3244.05	459.193	1113.36	190.018	126.654	100.185	277.92	192.392	805.299	42.8816	-31.0995	187.364
1.67474	300970	119650	338	119306	2405.16	271.387	658.575	122.968	-20.5413	137.655	251.008	75.3968	285.588	-18.3294	25.7467	162.487
1.67503	303648	137274	335	148177	5300.37	521.009	1357.32	224.141	97.1768	87.872	371.115	246.968	507.089	-23.4315	193.144	128.247
1.67771	417136	206398	351	107533	4096.66	560.411	1039.61	158.771	143.981	104.122	438.446	199.529	563.035	-0.442383	140.56	260.239
1.68209	385978	201936	323	99495.7	3002.32	482.33	839.436	33.6211	141.533	26.4692	108.546	133.732	382.455	-4.82197	123.115	-83.7726
1.68297	386239	141145	370	195560	3687.57	569.214	1026.71	290.69	167.427	200.267	326.656	259.104	747.907	62.5677	255.8	276.43
1.68302	418652	164532	373	206252	2410.66	201.727	794.003	106.054	286.207	54.6343	135.31	59.1908	728.236	40.0061	-4.17314	14.9968
1.68423	274211	128218	327	98950.4	4919.69	624.173	1680.26	130.415	232.236	67.5224	434.759	106.496	414.026	74.7332	62.9363	205.944
1.68446	328383	151356	332	135227	2095.72	288.906	972.018	329.752	333.778	43.1176	273.732	296.441	183.692	-16.4272	66.2984	351.709
1.68738	424456	214412	367	124781	3773.76	504.803	1118.65	153.964	194.737	118.028	196.61	114.15	627.373	-0.191699	115.521	190.991
1.68873	573301	224542	406	262252	3556.21	403.556	985.629	159.435	161.116	238.784	444.491	112.233	504.906	31.8958	225.32	173.886
1.68989	455588	213414	352	126784	2936.92	471.049	762.344	44.9608	129.412	123.41	702.386	79.0833	950.754	-19.6713	-23.7707	40.8024
1.69557	407999	180714	356	157852	5720.33	862.823	1802.05	278.347	138.068	239.167	491.384	58.2028	657.617	13.9498	35.0662	21.0574
1.69563	389299	167173	344	124376	4544.3	603.808	938.884	168.607	175.478	193.233	397.57	163.372	562.446	-22.1044	295.571	206.416
1.69645	600638	274055	368	153760	2474.85	234.448	849.552	119.193	137.493	141.002	293.093	119.782	693.995	6.96016	-20.1137	133.437
1.69696	559105	235687	360	180933	4585.48	319.769	1340.86	158.137	28.3715	149.584	177.263	67.1832	438.357	67.6403	85.1882	149.039
1.69699	417260	185440	352	117753	5499.64	770.277	1732.76	203.054	52.1717	-9.64395	171.866	112.454	382.543	30.8931	185.064	242.809
1.69752	350024	134683	351	204541	4333.32	647.59	1214.47	170.082	184.076	65.7528	445.789	254.518	222.607	24.744	11.148	254.503
1.70202	507532	237236	356	130121	3737.19	232.752	1026.82	181.377	260.829	62.7004	270.237	67.5224	476.476	104.697	79.0686	98.7399
1.70285	386238	173132	364	226157	3146.96	261.33	974.79	242.411	140.707	8.95088	247.012	197.509	436.971	24.508	195.224	260.799
1.70767	458561	203186	360	178625	2258.04	343.51	714.36	157.12	202.022	243.694	332.908	158.874	593.28	2.4626	44.0761	100.598
1.7161	504823	223901	387	263520	5109.94	801.598	1431.48	128.468	289.879	54.6048	313.708	91.9566	584.845	-50.2252	-10.1601	66.903
1.71742	422874	178121	353	125768	4358.87	546.77	1289.63	299.626	116.863	288.301	545.576	-77.3433	130.179	22.1634	75.5737	54.2509
1.71791	446713	235402	356	102288	5866.25	775.32	1919.66	157.813	229.951	-60.1493	353.316	128.955	360.218	25.5107	43.0144	124.383
1.71882	385606	196694	349	111369	7541.54	997.957	1868.79	162.148	155.188	25.8352	578.607	275	436.573	10.6024	82.4012	161.617
1.71905	286427	132012	328	155449	5097.95	722.559	1786.33	226.692	193.351	171.895	323.603	55.6812	224.45	-29.9198	57.8932	133.88
1.72007	339391	164465	349	122352	3140.62	198.35	908.831	147.343	151.56	43.206	232.531	8.72969	492.328	-15.6456	142.093	17.8133
1.72168	660560	268418	393	226199	3758.79	578.74	1182.13	103.695	94.4487	191.699	299.685	248.324	1009.12	8.84766	20.5413	200.871
1.72226	457209	187257	389	166844	6068.03	823.54	1854.19	119.812	131.697	12.6816	503.432	122.732	277.713	13.6106	270.016	177.219
1.72634	577925	243742	391	204583	4822.41	537.657	1435.41	458.677	122.157	149.348	503.432	115.034	640.718	-42.7047	162.178	102.972
1.72648	499501	220836	373	147070	5545.03	718.489	1427.23	282.358	-42.3803	111.731	259.856	235.392	419.025	-50.8298	66.5934	99.9048
1.72783	388769	169298	352	146292	6130.48	855.952	1459.74	161.219	243.915	48.0575	275.531	152.607	393.013	-38.3546	-34.0045	72.6245
1.72873	473924	212377	363	133596	6262.44	782.516	1963.99	290.822	121.773	-40.5812	309.889	87.5623	430.837	4.17314	232.575	78.9801
1.73139	391138	198200	342	110763	5754.35	773.226	1380.62	95.0533	311.511	-12.9913	460.697	134.484	752.361	31.7336	96.6164	223.433
1.73263	388059	201385	337	155138	3738.33	551.533	966.798	240.243	151.826	56.1531	450.257	169.786	753.702	67.5814	157.99	220.38
1.73389	295976	131490	335	140343	4511.66	555.176	1344.92	152.607	160.659	125.475	417.875	98.5776	292.164	73.7452	-8.96562	138.422
1.73427	496894	242145	395	200204	6285.46	752.449	2212.4	152.386	92.5317	79.1423	540.592	139.262	476.063	24.8767	56.0941	32.2792
1.7361	307125	129894	326	153284	4033.2	638.182	1042.39	63.5557	133.998	-25.7467	294.671	183.427	528.942	18.0197	110.36	51.9652
1.73731	283586	131295	310	166663	831.105	196.654	413.185	103.075	41.2596	-51.11	195.15	150.086	511.999	0.0294922	157.267	33.4294
1.73762	385152	150193	386	126662	2659.58	302.959	922.427	93.1363	204.735	106.481	192.319	209.026	674.044	51.7735	261.994	49.945
1.73841	294154	116862	339	156593	5351.37	764.541	1602.65	260.667	260.003	108.929	351.591	66.5639	474.588	81.2067	154.318	49.0308
1.74046	462988	213800	379	159150	8441.46	1107.24	2251.3	478.511	171.748	49.6943	703.182	129.898	393.618	5.95742	45.6244	64.9418
1.74621	561623	249266	396	189301	5582.68	803.824	717.781	262.127	299.744	195.386	383.133	115.698	598.057	-11.2513	226.19	227.886
1.74643	412027	171280	357	96675	3252.46	404.22	1005.17	133.777	159.332	-36.01	279.276	262.628	589.121	43.8401	163.033	-12.431
1.74727	443105	195310	345	147738	3417.84	475.119	967.771	135.679	60.7539	189.045	258.042	62.258	389.267	145.382	130.297	263.734
1.74731	416694	160730	365	171411	2152.43	291.648	773.462	32.0138	62.0516	75.9866	209.321	-44.0908	413.997	67.139	84.6721	171.217
1.75153	324534	182502	318	130320	3168.88	446.069	1065.97	165.436	298.948	108.59	200.96	322.718	535.711	-19.0077	131.889	202.434
1.75435	562712	283416	383	186419	5221.3	396.744	1524.41	330.239	153.433	361.456	268.04	229.479	683.703	58.424	38.2366	-30.5392
1.75785	323480	148920	324	74159.1	2376.6	365.511	656.791	195.017	186.553	30.8636	243.665	145.927	328.69	-104.034	54.0887	41.6135
1.76382	373241	190288	335	95021.5	3890.95	566.737	969.305	86.6185	197.185	252.925	223.58	242.042	329.708	31.1732	185.447	58.8222
1.76405	506187	192721	388	203500	2214.82	378.503	884.132	206.372	243.723	348.834	121.316	143.701	959.189	23.6675	54.6343	230.526
1.76574	513345	197474	373	250704	2591.18	413.495	924.978	51.0805	172.397	192.805	186.744	169.934	437.34	-21.3228	247.97	128.586
1.76939	382195	176440	344	108266	2959	211.798	931.275	110.625	250.079	107.897	303.239	26.0269	356.148	80.8381	10.0863	142.713
1.76997	491074	245338	374	206794	1082.01	341.402	509.419	66.5344	322.423	148.272	85.719	-32.5299	527.055	62.7741	92.0156	224.48
1.77122	392677	191070	346	96773.6	2408.1	190.711	695.323	69.6016	175.375	-44.7839	281.488	179.637	671.36	67.95	31.5714	255.152
1.77136	460553	197583	391	193144	4784.19	653.326	1747.1	211.474	22.8859	174.225	450.655	241.615	352.019	38.9739	147.402	52.039
1.77267	404848	177342	358	121346	5002.21	770.321	1481.11	179.18	63.5999	22.591	339.839	209.542	723.591	21.5588	55.7402	72.2559
1.77368	522010	187506	394	151186	5991.23	752.361	1846.26	433.034	114.798	146.842	596.892	47.04	883.203	2.12344	116.184	104.579
1.77723	430147	231326	348	180318	2265.65	199.102	470.253	49.2225	63.8358	201.196	330.858	180.625	541.771	67.773	122.673	34.4026
1.78006	351367	181717	334	96129.3	4527.97	483.377	1168.53	164.876	-24.1983	25.4665	251.303	27.7669	432.665	-0.516113	137.655	212.816
1.78246	508143	191286	386	167105	5378.11	611.535	1202.81	149.909	142.595	42.3066	556.105	197.303	654.461	-32.117	128.792	161.853
1.7955	449918	182412	371	224976	3410.12	582.205	821.062	151	222.46	143.185	380.965	127.539	426.693	56.1826	116.302	79.4077
1.80158	437851	199507	364	128560	6733.02	869.754	1624.55	177.307	267.125	44.8429	709.582	88.2996	866.834	104.211	38.2071	150.985
1.8023	577385	221861	375	140773	2086.43	303.873	761.385	-55.814	101.586	73.6567	385.92	-35.5971	318.471	121.331	163.829	80.8086
1.80586	345726	163108	339	117627	7108.81	1010.96	1935.88	145.249	81.9735	91.7649	499.45	153.389	524.179	61.0636	-4.04043	203.998
1.80833	469129	239760	342	107544	3299.56	337.848	975.985	117.571	6.66524	33.0902	465.593	-19.0962	467.51	-5.89844	15.8815	183.014
1.80874	321017	136470	348	211296	4594.2	619.719	1258.82	419.379	328.676	195.327	243.016	164.139	990.436	1.78428	-68.2449	258.897
1.81241	378122	158775	341	105674	3817.7	428.934	997.677	95.4662	-8.1251	109.917	366.44	144.674	455.094	89.0959	89.8774	80.9561
1.81277	393783	193403	346	97321.4	5429.94	629.157	1638.66	87.0904	170.524	63.8358	373.681	191.021	254.105	78.8031	37.5141	145.529
1.81517	405765	200071	369	118724	4616.46	505.57	1313.76	46.6419	234.787	206.032	520.242	22.9597	691.046	-50.2842	95.2008	191.685
1.81568	495674	199703	401	197218	5641.5	574.862	1334.4	219.673	71.2826	316.599	406.24	-57.1116	863.443	-36.821	113.103	69.2329
1.81711	521963	248436	369	201805	2299.59	327.231	646.026	79.0686	272.287	102.78	236.232	149.747	469.56	-66.9178	121.965	52.6288
1.81926	441988	202612	389	154719	6918.69	1040.04	2130.04	254.739	179.784	115.388	347.728	278.097	604.929	46.6272	123.779	47.3202
1.83518	492710	213395	363	112229	5681.67	848.24	1845.59	153.507	102.456	130.311	297.724	86.4416	406.447	-109.608	-4.12891	52.6878
1.83794	540184	223766	396	167021	1585.94	57.7162	597.276	166.926	69.1887	146.444	347.418	198.158	542.007	37.0274	241.571	5.50029
1.84126	420194	177878	386	182952	3941.56	338.143	1290.43	202.656	153.625	269.116	314.136	303.135	194.412	-10.0863	107.337	121.655
1.84427	505183	215979	384	138178	4688.45	676.949	1450.78	244.992	56.3596	137.625	377.574	48.6621	397.334	49.7681	93.7852	75.2346
1.84677	516968	216170	384	166412	6800.25	929.181	1828.9	68.2744	56.7135	113.427	287.18	124.546	690.25	33.5621	141.504	329.148
1.84798	335256	152803	329	121270	2632.64	402.038	927.721	297.163	97.8993	68.2744	235.333	215.47	416.032	21.7947	68.2302	114.341
1.85069	259790	131097	319	156037	4511.98	636.633	1108.92	367.089	219.864	157.798	404.485	35.892	635.335	-45.1083	211.297	141.666
1.85221	348828	165557	343	109421	7390.85	1038.76	2000.66	361.56	-18.5358	154.583	617.67	88.8895	529.016	73.9959	22.709	-23.0629
1.85288	477782	208895	367	225646	6305.87	889.189	1845.18	312.602	54.2509	40.5812	530.166	124.781	533.691	-25.4518	106.894	30.7161
1.85343	299420	128053	344	88116.2	3108.4	402.067	1174.06	47.5709	42.9406	155.94	224.111	101.379	454.769	155.674	-50.0187	130.119
1.85446	315305	175963	318	135050	3178.79	359.097	869.105	173.444	139.719	221.958	244.004	65.5759	334.574	80.1303	15.6161	124.634
1.85832	484801	231861	380	137456	5881.23	686.269	1379.44	20.4233	-34.9482	198.6	107.411	219.85	519.977	-80.8528	124	263.852
1.85881	455291	200445	370	141946	4508	681.682	1167.58	183.073	139.483	156.294	446.128	-95.7464	533.44	34.4616	200.532	115.108
1.86591	319667	146026	344	155886	2444.84	368.431	913.609	160.084	75.2936	-24.9946	322.895	269.441	374.816	28.6959	113.678	45.8014
1.8667	385191	176636	359	104441	1919.5	418.524	663.928	110.168	141.562	44.1056	133.157	129.869	416.548	-66.5196	-1.87275	275.811
1.86821	503906	214412	388	150181	7913.88	1021.54	2295.94	296.057	36.6146	59.4415	647.53	198.527	510.023	-108.192	101.674	29.4922
1.8719	414187	165159	360	167310	2534.32	370.54	1004.08	257.423	105.361	-8.84766	110.935	139.822	368.328	24.4785	56.7872	14.7019
1.87294	343986	170184	313	123932	4317.47	693.494	1550.67	304.035	153.079	85.0555	301.204	150.086	477.523	31.7041	86.0287	50.7266
1.87474	406960	218020	340	110912	2581.54	334.663	774.937	209.483	133.939	54.4131	193.189	166.056	244.21	8.93613	243.016	60.6802
1.87733	405920	202975	353	111791	2837.65	472.73	791.806	169.344	-6.85693	215.19	181.775	101.733	280.471	-26.5725	68.2154	46.7156
1.87817	417335	180719	353	124288	3492.72	478.113	1095.13	273.658	150.056	236.867	251.185	136.519	615.989	28.46	212.417	132.14
1.88027	331857	155249	350	107433	4384.47	566.471	1084.18	206.637	172.632	136.858	372.855	269.264	594.164	84.8343	8.8624	143.656
1.88392	468934	201023	384	159168	4814.42	765.057	1824.08	256.906	136.726	-84.5983	144.733	206.047	516.01	77.7709	219.923	122.039
1.88657	441390	201556	358	168346	4160.46	612.848	1400.94	74.2761	432.754	103.473	524.283	160.939	687.596	-59.0286	174.623	-131.034
1.88895	411500	195019	336	144297	2095.66	131.609	729.386	109.991	261.596	-88.4471	66.4017	-3.53906	507.472	20.4528	53.661	267.347
1.89	518974	199188	372	194324	1280.89	186.45	396.257	179.843	224.096	242.175	90.2314	38.4873	712.074	-81.9146	88.801	257.054
1.89181	292542	124972	325	116950	1334.67	239.683	656.732	46.9368	123.911	91.3226	40.9352	33.9898	495.941	70.8697	114.444	139.365
1.89413	403718	199535	361	224811	4246.45	675.607	1008.07	154.495	139.129	289.363	93.2396	54.6785	394.753	58.8811	106.57	146.827
1.89779	505226	177043	389	149137	3739.57	130.164	1208.27	96.4984	77.2253	190.505	421.694	107.617	370.496	16.6041	219.378	164.566
1.89845	472637	213684	379	182814	2122.2	167.973	820.045	260.239	112.365	237.073	243.001	101.748	551.135	-87.9162	188.086	47.3497
1.89928	435305	185805	351	177962	2243.71	380.257	688.819	182.748	305.082	186.892	322.423	75.1608	689.321	11.5462	-9.76191	282.933
1.90121	570305	252094	394	206448	7774.32	991.306	2115.3	413.2	175.405	267.229	491.104	187.113	581.866	-16.4272	290.262	103.296
1.90632	346079	169717	337	89472.6	5014.4	747.966	1417.13	295.202	33.2082	-145.927	363.108	-1.71055	517.603	183.559	65.7971	26.7052
1.90769	499913	199456	389	237794	4918.04	467.746	1462.18	220.705	123.513	208.215	634.17	193.823	592.587	17.9312	42.2181	261.035
1.90939	466762	182456	373	122642	4913.44	652.293	1199.3	223.684	184.046	264.25	416.725	156.662	358.168	48.4262	108.782	135.192
1.9097	564831	239032	389	161327	1601.41	83.6841	681.211	151.398	180.787	96.0413	328.115	53.0859	700.012	12.313	46.9221	26.3808
1.91077	453047	209134	351	84103.2	1420.51	181.79	621.445	144.644	97.0883	171.364	165.112	152.165	795.331	22.7975	132.848	87.754
1.91386	518461	198265	380	192117	9240.64	1352.22	2566.47	86.3089	-20.9395	38.8117	389.71	139.011	494.982	-57.8784	130.4	38.9887
1.91585	418120	177492	345	131250	4336.69	444.182	1159.65	246.687	164.847	82.4602	354.304	214.747	339.027	68.702	156.22	61.3438
1.91614	418201	189811	357	133716	4815.04	517.573	1472.35	184.311	45.3885	46.2732	237.014	132.803	336.727	14.9083	104.535	94.4782
1.91715	333441	159678	326	105668	3408.96	531.361	808.189	225.365	43.6927	183.338	493.861	151.457	488.037	57.1706	-112.188	98.6071
1.91751	453065	194403	355	123376	6129.97	934.062	1666.74	220.351	189.723	226.382	606.817	25.7467	693.184	109.504	102.043	38.1481
1.91929	378272	149481	371	122960	1616.47	247.823	591.658	185.432	-51.6113	15.0853	213.45	122.437	460.167	34.1667	69.2034	-76.1488
1.92199	399487	158622	374	168503	5955.21	208.524	1838.69	399.973	369.05	89.8922	351.237	163.593	698.36	-69.9555	7.46152	61.3143
1.92721	381767	168407	340	132675	2970.32	394.945	1055.35	166.911	51.0805	60.8571	262.51	174.24	551.622	33.5916	195.71	51.0657
1.92754	286613	126109	332	115534	1608.02	310.199	345.221	151.988	9.27529	176.231	55.1946	24.4195	388.368	-12.9618	77.6087	12.6374
1.93002	263161	136750	310	115691	1716.39	156.898	377.692	103.193	35.5086	130.724	138.318	65.8118	438.195	88.742	118.087	40.0946
1.93085	484760	179421	372	149729	7869.16	998.222	2195.62	60.8424	142.167	226.869	679.058	144.379	556.916	6.25234	66.5934	147.815
1.93399	391376	197837	343	123915	4864.12	731.701	1333.39	267.081	73.3176	230.658	426.885	29.5217	623.848	25.2748	86.2352	89.8627
1.93521	310062	131675	361	175417	3806.1	531.641	1071.63	114.725	58.5715	220.985	447.927	147.579	402.111	87.8867	158.24	189.222
1.9369	269625	144397	314	76018.2	3579.13	438.18	1011.38	232.988	128.439	141.312	244.564	86.5891	414.159	37.4108	98.2385	27.354
1.94192	432743	234496	355	126561	6754.95	810.18	1628.87	336.123	144.748	156.309	301.911	74.63	733.235	-11.7674	12.8291	166.94
1.94384	488461	197972	381	194014	5955.33	880.327	1752.16	218.08	59.648	139.867	394.34	176.525	479.956	-93.6819	149.068	47.9838
1.94555	352410	174646	333	152295	1458.05	324.178	642.104	118.898	143.804	109.342	165.997	102.913	364.936	62.0221	16.8548	252.571
1.94653	501676	198449	380	131815	5841.75	645.112	1413.22	8.92139	0.33916	345.442	169.477	189.797	990.407	81.4869	70.7223	67.0947
1.94753	300187	147296	313	95999.9	2004.91	366.072	802.954	500.025	544.736	163.918	174.033	124.059	733.766	92.517	178.546	276.725
1.94792	464408	209353	372	129209	3975.92	641.602	1873.43	336.639	312.219	224.244	412.699	72.6982	445.833	-99.0643	111.775	130.341
1.94949	539289	246316	359	162530	4337.99	581.881	699.378	124.369	99.2265	96.233	234.625	99.4771	489.688	-6.54727	65.6791	135.207
1.95173	441057	216612	341	83334	4113.81	384.254	1084.56	244.638	178.619	82.7846	113.766	48.6179	381.142	66.8145	164.448	46.9221
1.95824	575536	260141	398	213796	6353.41	857.574	1527.4	248.221	158.314	105.125	151.501	252.468	933.929	-26.9854	153.994	156.515
1.96259	459104	215995	367	139307	6353.47	853.062	1537.1	311.703	279.085	95.5989	424.909	250.919	241.261	-1.91699	-147.417	73.3028
1.96296	395140	181740	358	146884	2913.5	422.977	682.803	139.911	104.565	38.4431	358.315	64.7796	777.104	-7.7417	13.5369	106.201
1.96319	441848	229848	339	100637	2753.82	384.047	1000.89	117.349	254.871	129.441	99.3887	50.063	550.265	88.4913	100.981	87.2526
1.96451	519776	225886	376	210984	4353.87	550.87	1336.07	143.435	128.512	258.705	661.731	315.419	472.406	-18.1819	3.74551	245.419
1.96639	277557	151271	307	112875	567.857	51.11	452.484	21.6915	17.5921	113.486	172.869	197.465	488.641	-1.38613	102.353	125.814
1.97207	403877	214638	347	102249	3064.34	169.374	942.511	64.986	57.3918	159.184	194.678	162.502	198.822	0.796289	-24.5965	201.151
1.97366	558282	245697	376	144125	7158.26	1072.03	1767.2	244.874	141.621	246.452	319.887	223.167	250.256	13.5959	158.801	84.5983
1.97432	391104	156255	346	95370.9	4826.35	537.746	976.516	227.37	86.8692	146.311	261.345	145.057	594.975	-110.374	21.9569	56.2269
1.97562	449280	227260	352	141175	5053.9	721.954	1496.38	346.209	277.772	15.1	475.665	74.2761	108.163	3.09668	120.269	-28.7844
1.9761	506730	222960	392	179530	5184.18	746.551	1410.45	260.431	66.8145	-61.8599	360.011	-16.4272	441.41	1.76953	161.72	62.2285
1.98057	509759	209644	381	159744	5324.87	528.146	1288.51	262.539	63.5999	238.031	604.044	291.044	649.359	-114.341	193.395	288.05
[truncated: 22,919 more rows]

## Sheet: 3d
			Ave	SEM	%control
		Control	100	0	100	100	100
		10 mM D-glucose	57	3.09121	56	64	51
[truncated: 4 more rows]

## Sheet: 3d-6azgal
TIME	FSC-A	FSC-H	FSC-W	BSC-A	FL1-A-Compensated	FL2-A-Compensated	FL3-A-Compensated	FL4-A-Compensated	FL5-A-Compensated	FL6-A-Compensated	FL7-A-Compensated	FL8-A-Compensated	FL9-A-Compensated	FL10-A-Compensated	FL11-A-Compensated	FL12-A-Compensated	Index
[truncated: 22,660 more rows]

[truncated: 42 more sheets: 3d-glc, 3d-noazide, 3e, 3f, 4b, 4b-left, 4b-Bcell-6azgal, 4b-Bcell-con, 4b-Tcell-6azgal, 4b-Tcell-con, 4c, 4c-left-unstimulated, 4c-left-stimulated, 4c-center-cd69plus, 4c-center-cd69minus, 4d-spleen-6azgal, 4d-spleen-con, 4d-blood-6azgal, 4d-blood-con, 4d-bonemarrow-6azGal …]
